# Supplementary material for: Polymerization of dietary fructans differentially affects interactions among intestinal microbiota of colitis mice
Source: ISME J. 2025 Jan 2;19(1):wrae262. doi: 10.1093/ismejo/wrae262 (PMC11742283; doi:10.1093/ismejo/wrae262)
Supplement: Taxonomy_Profile_of_16S_rRNA_and_Metagenomics_wrae262 [file taxonomy_profile_of_16s_rrna_and_metagenomics_wrae262.xlsx]

## Sheet: 16s rRNA
Domain	Kingdom	Phylum	Class	Order	Family	Genus	Species
d__Bacteria	k__norank_d__Bacteria	p__Firmicutes	c__Clostridia	o__Lachnospirales	f__Lachnospiraceae	g__unclassified_f__Lachnospiraceae	s__unclassified_f__Lachnospiraceae
d__Bacteria	k__norank_d__Bacteria	p__Firmicutes	c__Clostridia	o__Clostridia_vadinBB60_group	f__norank_o__Clostridia_vadinBB60_group	g__norank_f__norank_o__Clostridia_vadinBB60_group	s__uncultured_bacterium_g__norank_f__norank_o__Clostridia_vadinBB60_group
d__Bacteria	k__norank_d__Bacteria	p__Firmicutes	c__Clostridia	o__Clostridia_UCG-014	f__norank_o__Clostridia_UCG-014	g__norank_f__norank_o__Clostridia_UCG-014	s__unclassified_g__norank_f__norank_o__Clostridia_UCG-014
d__Bacteria	k__norank_d__Bacteria	p__Firmicutes	c__Bacilli	o__Staphylococcales	f__Staphylococcaceae	g__Staphylococcus	s__Staphylococcus_xylosus
d__Bacteria	k__norank_d__Bacteria	p__Firmicutes	c__Clostridia	o__Oscillospirales	f__Oscillospiraceae	g__norank_f__Oscillospiraceae	s__unclassified_g__norank_f__Oscillospiraceae
d__Bacteria	k__norank_d__Bacteria	p__Bacteroidota	c__Bacteroidia	o__Bacteroidales	f__Bacteroidaceae	g__Bacteroides	s__unclassified_g__Bacteroides
d__Bacteria	k__norank_d__Bacteria	p__Bacteroidota	c__Bacteroidia	o__Bacteroidales	f__Muribaculaceae	g__norank_f__Muribaculaceae	s__uncultured_bacterium_g__norank_f__Muribaculaceae
d__Bacteria	k__norank_d__Bacteria	p__Firmicutes	c__Clostridia	o__Oscillospirales	f__Ruminococcaceae	g__norank_f__Ruminococcaceae	s__Clostridium_sp._Culture_Jar-13
d__Bacteria	k__norank_d__Bacteria	p__Firmicutes	c__Clostridia	o__Clostridia_UCG-014	f__norank_o__Clostridia_UCG-014	g__norank_f__norank_o__Clostridia_UCG-014	s__unclassified_g__norank_f__norank_o__Clostridia_UCG-014
d__Bacteria	k__norank_d__Bacteria	p__Firmicutes	c__Clostridia	o__Oscillospirales	f__Oscillospiraceae	g__Colidextribacter	s__uncultured_bacterium_g__Colidextribacter
d__Bacteria	k__norank_d__Bacteria	p__Firmicutes	c__Bacilli	o__RF39	f__norank_o__RF39	g__norank_f__norank_o__RF39	s__unclassified_g__norank_f__norank_o__RF39
d__Bacteria	k__norank_d__Bacteria	p__Bacteroidota	c__Bacteroidia	o__Bacteroidales	f__Rikenellaceae	g__Rikenellaceae_RC9_gut_group	s__unclassified_g__Rikenellaceae_RC9_gut_group
d__Bacteria	k__norank_d__Bacteria	p__Firmicutes	c__Clostridia	o__Lachnospirales	f__Lachnospiraceae	g__unclassified_f__Lachnospiraceae	s__unclassified_f__Lachnospiraceae
d__Bacteria	k__norank_d__Bacteria	p__Bacteroidota	c__Bacteroidia	o__Bacteroidales	f__Prevotellaceae	g__Prevotellaceae_UCG-001	s__uncultured_bacterium_g__Prevotellaceae_UCG-001
d__Bacteria	k__norank_d__Bacteria	p__Firmicutes	c__Clostridia	o__Peptostreptococcales-Tissierellales	f__Peptostreptococcaceae	g__Romboutsia	s__Romboutsia_ilealis
d__Bacteria	k__norank_d__Bacteria	p__Firmicutes	c__Clostridia	o__Oscillospirales	f__Ruminococcaceae	g__Anaerotruncus	s__unclassified_g__Anaerotruncus
d__Bacteria	k__norank_d__Bacteria	p__Firmicutes	c__Clostridia	o__Clostridia_vadinBB60_group	f__norank_o__Clostridia_vadinBB60_group	g__norank_f__norank_o__Clostridia_vadinBB60_group	s__uncultured_bacterium_g__norank_f__norank_o__Clostridia_vadinBB60_group
d__Bacteria	k__norank_d__Bacteria	p__Bacteroidota	c__Bacteroidia	o__Bacteroidales	f__Bacteroidaceae	g__Bacteroides	s__Bacteroides_caecimuris
d__Bacteria	k__norank_d__Bacteria	p__Bacteroidota	c__Bacteroidia	o__Bacteroidales	f__Rikenellaceae	g__Alistipes	s__uncultured_bacterium_g__Alistipes
d__Bacteria	k__norank_d__Bacteria	p__Bacteroidota	c__Bacteroidia	o__Bacteroidales	f__Muribaculaceae	g__norank_f__Muribaculaceae	s__uncultured_bacterium_g__norank_f__Muribaculaceae
d__Bacteria	k__norank_d__Bacteria	p__Bacteroidota	c__Bacteroidia	o__Bacteroidales	f__Muribaculaceae	g__norank_f__Muribaculaceae	s__uncultured_bacterium_g__norank_f__Muribaculaceae
d__Bacteria	k__norank_d__Bacteria	p__Firmicutes	c__Clostridia	o__Oscillospirales	f__Oscillospiraceae	g__UCG-005	s__uncultured_bacterium_g__UCG-005
d__Bacteria	k__norank_d__Bacteria	p__Proteobacteria	c__Alphaproteobacteria	o__Rhodospirillales	f__norank_o__Rhodospirillales	g__norank_f__norank_o__Rhodospirillales	s__gut_metagenome_g__norank
d__Bacteria	k__norank_d__Bacteria	p__Firmicutes	c__Clostridia	o__Oscillospirales	f__Oscillospiraceae	g__Intestinimonas	s__uncultured_bacterium_g__Intestinimonas
d__Bacteria	k__norank_d__Bacteria	p__Actinobacteriota	c__Coriobacteriia	o__Coriobacteriales	f__Eggerthellaceae	g__norank_f__Eggerthellaceae	s__uncultured_Coriobacteriales_bacterium_g__norank
d__Bacteria	k__norank_d__Bacteria	p__Firmicutes	c__Clostridia	o__Clostridia_UCG-014	f__norank_o__Clostridia_UCG-014	g__norank_f__norank_o__Clostridia_UCG-014	s__uncultured_bacterium_g__norank_f__norank_o__Clostridia_UCG-014
d__Bacteria	k__norank_d__Bacteria	p__Firmicutes	c__Clostridia	o__Clostridia_UCG-014	f__norank_o__Clostridia_UCG-014	g__norank_f__norank_o__Clostridia_UCG-014	s__unclassified_g__norank_f__norank_o__Clostridia_UCG-014
d__Bacteria	k__norank_d__Bacteria	p__Firmicutes	c__Clostridia	o__Clostridia_UCG-014	f__norank_o__Clostridia_UCG-014	g__norank_f__norank_o__Clostridia_UCG-014	s__unclassified_g__norank_f__norank_o__Clostridia_UCG-014
d__Bacteria	k__norank_d__Bacteria	p__Bacteroidota	c__Bacteroidia	o__Bacteroidales	f__Muribaculaceae	g__norank_f__Muribaculaceae	s__uncultured_bacterium_g__norank_f__Muribaculaceae
d__Bacteria	k__norank_d__Bacteria	p__Firmicutes	c__Bacilli	o__Erysipelotrichales	f__Erysipelotrichaceae	g__norank_f__Erysipelotrichaceae	s__unclassified_g__norank_f__Erysipelotrichaceae
d__Bacteria	k__norank_d__Bacteria	p__Firmicutes	c__Clostridia	o__Oscillospirales	f__Butyricicoccaceae	g__Butyricicoccus	s__uncultured_bacterium_g__Butyricicoccus
d__Bacteria	k__norank_d__Bacteria	p__Firmicutes	c__Clostridia	o__Clostridia_vadinBB60_group	f__norank_o__Clostridia_vadinBB60_group	g__norank_f__norank_o__Clostridia_vadinBB60_group	s__unclassified_g__norank_f__norank_o__Clostridia_vadinBB60_group
d__Bacteria	k__norank_d__Bacteria	p__Bacteroidota	c__Bacteroidia	o__Bacteroidales	f__Muribaculaceae	g__norank_f__Muribaculaceae	s__uncultured_Bacteroidales_bacterium_g__norank_f__Muribaculaceae
d__Bacteria	k__norank_d__Bacteria	p__Firmicutes	c__Clostridia	o__Oscillospirales	f__Oscillospiraceae	g__Colidextribacter	s__uncultured_bacterium_g__Colidextribacter
d__Bacteria	k__norank_d__Bacteria	p__Bacteroidota	c__Bacteroidia	o__Bacteroidales	f__Muribaculaceae	g__norank_f__Muribaculaceae	s__uncultured_bacterium_g__norank_f__Muribaculaceae
d__Bacteria	k__norank_d__Bacteria	p__Firmicutes	c__Clostridia	o__Oscillospirales	f__Ruminococcaceae	g__Harryflintia	s__uncultured_bacterium_g__Harryflintia
d__Bacteria	k__norank_d__Bacteria	p__Firmicutes	c__Clostridia	o__Clostridia_UCG-014	f__norank_o__Clostridia_UCG-014	g__norank_f__norank_o__Clostridia_UCG-014	s__uncultured_rumen_bacterium_g__norank_f__norank_o__Clostridia_UCG-014
d__Bacteria	k__norank_d__Bacteria	p__Firmicutes	c__Clostridia	o__Lachnospirales	f__Lachnospiraceae	g__Lachnospiraceae_NK4A136_group	s__unclassified_g__Lachnospiraceae_NK4A136_group
d__Bacteria	k__norank_d__Bacteria	p__Firmicutes	c__Clostridia	o__Clostridia_UCG-014	f__norank_o__Clostridia_UCG-014	g__norank_f__norank_o__Clostridia_UCG-014	s__unclassified_g__norank_f__norank_o__Clostridia_UCG-014
d__Bacteria	k__norank_d__Bacteria	p__Firmicutes	c__Bacilli	o__Lactobacillales	f__Lactobacillaceae	g__Lactobacillus	s__Lactobacillus_johnsonii
d__Bacteria	k__norank_d__Bacteria	p__Verrucomicrobiota	c__Verrucomicrobiae	o__Verrucomicrobiales	f__Akkermansiaceae	g__Akkermansia	s__Akkermansia_muciniphila
d__Bacteria	k__norank_d__Bacteria	p__Firmicutes	c__Clostridia	o__Oscillospirales	f__Ruminococcaceae	g__Ruminococcus	s__unclassified_g__Ruminococcus
d__Bacteria	k__norank_d__Bacteria	p__Firmicutes	c__Clostridia	o__Oscillospirales	f__Oscillospiraceae	g__Oscillibacter	s__unclassified_g__Oscillibacter
d__Bacteria	k__norank_d__Bacteria	p__Firmicutes	c__Clostridia	o__Oscillospirales	f__Ruminococcaceae	g__unclassified_f__Ruminococcaceae	s__unclassified_f__Ruminococcaceae
d__Bacteria	k__norank_d__Bacteria	p__Proteobacteria	c__Gammaproteobacteria	o__Burkholderiales	f__Sutterellaceae	g__Parasutterella	s__Burkholderiales_bacterium_YL45
d__Bacteria	k__norank_d__Bacteria	p__Firmicutes	c__Clostridia	o__Oscillospirales	f__Oscillospiraceae	g__unclassified_f__Oscillospiraceae	s__unclassified_f__Oscillospiraceae
d__Bacteria	k__norank_d__Bacteria	p__Firmicutes	c__Clostridia	o__Clostridia_vadinBB60_group	f__norank_o__Clostridia_vadinBB60_group	g__norank_f__norank_o__Clostridia_vadinBB60_group	s__uncultured_bacterium_g__norank_f__norank_o__Clostridia_vadinBB60_group
d__Bacteria	k__norank_d__Bacteria	p__Bacteroidota	c__Bacteroidia	o__Bacteroidales	f__Muribaculaceae	g__norank_f__Muribaculaceae	s__uncultured_Bacteroidales_bacterium_g__norank_f__Muribaculaceae
d__Bacteria	k__norank_d__Bacteria	p__Bacteroidota	c__Bacteroidia	o__Bacteroidales	f__Muribaculaceae	g__norank_f__Muribaculaceae	s__uncultured_Bacteroidales_bacterium_g__norank_f__Muribaculaceae
d__Bacteria	k__norank_d__Bacteria	p__Firmicutes	c__Clostridia	o__Lachnospirales	f__Lachnospiraceae	g__Eisenbergiella	s__uncultured_bacterium_g__Eisenbergiella
d__Bacteria	k__norank_d__Bacteria	p__Firmicutes	c__Bacilli	o__RF39	f__norank_o__RF39	g__norank_f__norank_o__RF39	s__unclassified_g__norank_f__norank_o__RF39
d__Bacteria	k__norank_d__Bacteria	p__Actinobacteriota	c__Coriobacteriia	o__Coriobacteriales	f__Eggerthellaceae	g__Enterorhabdus	s__uncultured_bacterium_g__Enterorhabdus
d__Bacteria	k__norank_d__Bacteria	p__Firmicutes	c__Clostridia	o__Lachnospirales	f__Lachnospiraceae	g__unclassified_f__Lachnospiraceae	s__unclassified_f__Lachnospiraceae
d__Bacteria	k__norank_d__Bacteria	p__Firmicutes	c__Bacilli	o__unclassified_c__Bacilli	f__unclassified_c__Bacilli	g__unclassified_c__Bacilli	s__unclassified_c__Bacilli
d__Bacteria	k__norank_d__Bacteria	p__Firmicutes	c__Clostridia	o__Lachnospirales	f__Lachnospiraceae	g__Blautia	s__unclassified_g__Blautia
d__Bacteria	k__norank_d__Bacteria	p__Firmicutes	c__Clostridia	o__Lachnospirales	f__Lachnospiraceae	g__Lachnospiraceae_UCG-006	s__uncultured_bacterium_g__Lachnospiraceae_UCG-006
d__Bacteria	k__norank_d__Bacteria	p__Firmicutes	c__Clostridia	o__Lachnospirales	f__Lachnospiraceae	g__Lachnospiraceae_NK4A136_group	s__uncultured_bacterium_g__Lachnospiraceae_NK4A136_group
d__Bacteria	k__norank_d__Bacteria	p__Bacteroidota	c__Bacteroidia	o__Bacteroidales	f__Muribaculaceae	g__norank_f__Muribaculaceae	s__uncultured_bacterium_g__norank_f__Muribaculaceae
d__Bacteria	k__norank_d__Bacteria	p__Bacteroidota	c__Bacteroidia	o__Bacteroidales	f__Muribaculaceae	g__norank_f__Muribaculaceae	s__uncultured_Bacteroidales_bacterium_g__norank_f__Muribaculaceae
d__Bacteria	k__norank_d__Bacteria	p__Firmicutes	c__Clostridia	o__Lachnospirales	f__Lachnospiraceae	g__unclassified_f__Lachnospiraceae	s__unclassified_f__Lachnospiraceae
d__Bacteria	k__norank_d__Bacteria	p__Firmicutes	c__Clostridia	o__Lachnospirales	f__Lachnospiraceae	g__Lachnospiraceae_NK4A136_group	s__unclassified_g__Lachnospiraceae_NK4A136_group
d__Bacteria	k__norank_d__Bacteria	p__Bacteroidota	c__Bacteroidia	o__Bacteroidales	f__Muribaculaceae	g__norank_f__Muribaculaceae	s__uncultured_bacterium_g__norank_f__Muribaculaceae
d__Bacteria	k__norank_d__Bacteria	p__Firmicutes	c__Clostridia	o__Lachnospirales	f__Lachnospiraceae	g__GCA-900066575	s__uncultured_bacterium_g__GCA-900066575
d__Bacteria	k__norank_d__Bacteria	p__Bacteroidota	c__Bacteroidia	o__Bacteroidales	f__Muribaculaceae	g__norank_f__Muribaculaceae	s__uncultured_bacterium_g__norank_f__Muribaculaceae
d__Bacteria	k__norank_d__Bacteria	p__Firmicutes	c__Clostridia	o__Clostridia_vadinBB60_group	f__norank_o__Clostridia_vadinBB60_group	g__norank_f__norank_o__Clostridia_vadinBB60_group	s__unclassified_g__norank_f__norank_o__Clostridia_vadinBB60_group
d__Bacteria	k__norank_d__Bacteria	p__Firmicutes	c__Clostridia	o__Oscillospirales	f__Ruminococcaceae	g__Ruminococcus	s__unclassified_g__Ruminococcus
d__Bacteria	k__norank_d__Bacteria	p__Firmicutes	c__Bacilli	o__Lactobacillales	f__Lactobacillaceae	g__Lactobacillus	s__Lactobacillus_reuteri
d__Bacteria	k__norank_d__Bacteria	p__Actinobacteriota	c__Coriobacteriia	o__Coriobacteriales	f__Eggerthellaceae	g__Enterorhabdus	s__uncultured_bacterium_g__Enterorhabdus
d__Bacteria	k__norank_d__Bacteria	p__Actinobacteriota	c__Coriobacteriia	o__Coriobacteriales	f__Eggerthellaceae	g__Enterorhabdus	s__uncultured_bacterium_g__Enterorhabdus
d__Bacteria	k__norank_d__Bacteria	p__Proteobacteria	c__Gammaproteobacteria	o__Enterobacterales	f__Enterobacteriaceae	g__Escherichia-Shigella	s__Escherichia_coli_g__Escherichia-Shigella
d__Bacteria	k__norank_d__Bacteria	p__Bacteroidota	c__Bacteroidia	o__Bacteroidales	f__Marinifilaceae	g__Odoribacter	s__uncultured_bacterium_g__Odoribacter
d__Bacteria	k__norank_d__Bacteria	p__Firmicutes	c__Clostridia	o__Clostridia_UCG-014	f__norank_o__Clostridia_UCG-014	g__norank_f__norank_o__Clostridia_UCG-014	s__uncultured_bacterium_g__norank_f__norank_o__Clostridia_UCG-014
d__Bacteria	k__norank_d__Bacteria	p__Firmicutes	c__Bacilli	o__RF39	f__norank_o__RF39	g__norank_f__norank_o__RF39	s__unclassified_g__norank_f__norank_o__RF39
d__Bacteria	k__norank_d__Bacteria	p__Firmicutes	c__Clostridia	o__Lachnospirales	f__Lachnospiraceae	g__Lachnospiraceae_NK4A136_group	s__uncultured_bacterium_g__Lachnospiraceae_NK4A136_group
d__Bacteria	k__norank_d__Bacteria	p__Firmicutes	c__Clostridia	o__Oscillospirales	f__UCG-010	g__norank_f__UCG-010	s__uncultured_organism_g__norank_f__UCG-010
d__Bacteria	k__norank_d__Bacteria	p__Bacteroidota	c__Bacteroidia	o__Bacteroidales	f__Muribaculaceae	g__norank_f__Muribaculaceae	s__uncultured_bacterium_g__norank_f__Muribaculaceae
d__Bacteria	k__norank_d__Bacteria	p__Firmicutes	c__Clostridia	o__Oscillospirales	f__Oscillospiraceae	g__Oscillibacter	s__uncultured_bacterium_g__Oscillibacter
d__Bacteria	k__norank_d__Bacteria	p__Firmicutes	c__Bacilli	o__Erysipelotrichales	f__Erysipelotrichaceae	g__Turicibacter	s__uncultured_bacterium_g__Turicibacter
d__Bacteria	k__norank_d__Bacteria	p__Actinobacteriota	c__Coriobacteriia	o__Coriobacteriales	f__Eggerthellaceae	g__Enterorhabdus	s__uncultured_bacterium_g__Enterorhabdus
d__Bacteria	k__norank_d__Bacteria	p__Actinobacteriota	c__Coriobacteriia	o__Coriobacteriales	f__Eggerthellaceae	g__Enterorhabdus	s__uncultured_bacterium_g__Enterorhabdus
d__Bacteria	k__norank_d__Bacteria	p__Firmicutes	c__Clostridia	o__Oscillospirales	f__Ruminococcaceae	g__Ruminococcus	s__unclassified_g__Ruminococcus
d__Bacteria	k__norank_d__Bacteria	p__Firmicutes	c__Clostridia	o__Lachnospirales	f__Defluviitaleaceae	g__Defluviitaleaceae_UCG-011	s__uncultured_organism_g__Defluviitaleaceae_UCG-011
d__Bacteria	k__norank_d__Bacteria	p__Firmicutes	c__Clostridia	o__Clostridia_UCG-014	f__norank_o__Clostridia_UCG-014	g__norank_f__norank_o__Clostridia_UCG-014	s__uncultured_bacterium_g__norank_f__norank_o__Clostridia_UCG-014
d__Bacteria	k__norank_d__Bacteria	p__Firmicutes	c__Clostridia	o__Oscillospirales	f__Ruminococcaceae	g__norank_f__Ruminococcaceae	s__unclassified_g__norank_f__Ruminococcaceae
d__Bacteria	k__norank_d__Bacteria	p__Firmicutes	c__Clostridia	o__Lachnospirales	f__Lachnospiraceae	g__unclassified_f__Lachnospiraceae	s__unclassified_f__Lachnospiraceae
d__Bacteria	k__norank_d__Bacteria	p__Bacteroidota	c__Bacteroidia	o__Bacteroidales	f__Muribaculaceae	g__norank_f__Muribaculaceae	s__uncultured_Bacteroidales_bacterium_g__norank_f__Muribaculaceae
d__Bacteria	k__norank_d__Bacteria	p__Firmicutes	c__Clostridia	o__Oscillospirales	f__Oscillospiraceae	g__norank_f__Oscillospiraceae	s__unclassified_g__norank_f__Oscillospiraceae
d__Bacteria	k__norank_d__Bacteria	p__Firmicutes	c__Clostridia	o__Clostridia_vadinBB60_group	f__norank_o__Clostridia_vadinBB60_group	g__norank_f__norank_o__Clostridia_vadinBB60_group	s__unclassified_g__norank_f__norank_o__Clostridia_vadinBB60_group
d__Bacteria	k__norank_d__Bacteria	p__Bacteroidota	c__Bacteroidia	o__Bacteroidales	f__Muribaculaceae	g__norank_f__Muribaculaceae	s__uncultured_bacterium_g__norank_f__Muribaculaceae
d__Bacteria	k__norank_d__Bacteria	p__Firmicutes	c__Clostridia	o__Oscillospirales	f__Oscillospiraceae	g__norank_f__Oscillospiraceae	s__uncultured_bacterium_g__norank_f__Oscillospiraceae
d__Bacteria	k__norank_d__Bacteria	p__Bacteroidota	c__Bacteroidia	o__Bacteroidales	f__Muribaculaceae	g__norank_f__Muribaculaceae	s__uncultured_bacterium_g__norank_f__Muribaculaceae
d__Bacteria	k__norank_d__Bacteria	p__Bacteroidota	c__Bacteroidia	o__Bacteroidales	f__Muribaculaceae	g__norank_f__Muribaculaceae	s__uncultured_bacterium_g__norank_f__Muribaculaceae
d__Bacteria	k__norank_d__Bacteria	p__Bacteroidota	c__Bacteroidia	o__Bacteroidales	f__Muribaculaceae	g__norank_f__Muribaculaceae	s__unclassified_g__norank_f__Muribaculaceae
d__Bacteria	k__norank_d__Bacteria	p__Firmicutes	c__Clostridia	o__Oscillospirales	f__Oscillospiraceae	g__UCG-005	s__unclassified_g__UCG-005
d__Bacteria	k__norank_d__Bacteria	p__Firmicutes	c__Clostridia	o__Oscillospirales	f__Ruminococcaceae	g__unclassified_f__Ruminococcaceae	s__unclassified_f__Ruminococcaceae
d__Bacteria	k__norank_d__Bacteria	p__Bacteroidota	c__Bacteroidia	o__Bacteroidales	f__Muribaculaceae	g__norank_f__Muribaculaceae	s__uncultured_bacterium_g__norank_f__Muribaculaceae
d__Bacteria	k__norank_d__Bacteria	p__Bacteroidota	c__Bacteroidia	o__Bacteroidales	f__Muribaculaceae	g__norank_f__Muribaculaceae	s__uncultured_bacterium_g__norank_f__Muribaculaceae
d__Bacteria	k__norank_d__Bacteria	p__Firmicutes	c__Clostridia	o__Oscillospirales	f__Ruminococcaceae	g__unclassified_f__Ruminococcaceae	s__unclassified_f__Ruminococcaceae
d__Bacteria	k__norank_d__Bacteria	p__Firmicutes	c__Clostridia	o__Clostridia_vadinBB60_group	f__norank_o__Clostridia_vadinBB60_group	g__norank_f__norank_o__Clostridia_vadinBB60_group	s__unclassified_g__norank_f__norank_o__Clostridia_vadinBB60_group
d__Bacteria	k__norank_d__Bacteria	p__Firmicutes	c__Clostridia	o__Lachnospirales	f__Lachnospiraceae	g__unclassified_f__Lachnospiraceae	s__unclassified_f__Lachnospiraceae
d__Bacteria	k__norank_d__Bacteria	p__Firmicutes	c__Clostridia	o__Christensenellales	f__Christensenellaceae	g__norank_f__Christensenellaceae	s__uncultured_bacterium_g__norank_f__Christensenellaceae
d__Bacteria	k__norank_d__Bacteria	p__Firmicutes	c__Bacilli	o__RF39	f__norank_o__RF39	g__norank_f__norank_o__RF39	s__uncultured_Lachnospiraceae_bacterium_g__norank_f__norank
d__Bacteria	k__norank_d__Bacteria	p__Firmicutes	c__Clostridia	o__Lachnospirales	f__Lachnospiraceae	g__Blautia	s__Lachnospiraceae_bacterium_28-4
d__Bacteria	k__norank_d__Bacteria	p__Firmicutes	c__Clostridia	o__Monoglobales	f__Monoglobaceae	g__Monoglobus	s__unclassified_g__Monoglobus
d__Bacteria	k__norank_d__Bacteria	p__Firmicutes	c__Bacilli	o__Lactobacillales	f__Enterococcaceae	g__Enterococcus	s__Enterococcus_faecalis_g__Enterococcus
d__Bacteria	k__norank_d__Bacteria	p__Firmicutes	c__Clostridia	o__Lachnospirales	f__Lachnospiraceae	g__unclassified_f__Lachnospiraceae	s__unclassified_f__Lachnospiraceae
d__Bacteria	k__norank_d__Bacteria	p__Actinobacteriota	c__Coriobacteriia	o__Coriobacteriales	f__Atopobiaceae	g__Coriobacteriaceae_UCG-002	s__uncultured_bacterium_g__Coriobacteriaceae_UCG-002
d__Bacteria	k__norank_d__Bacteria	p__Bacteroidota	c__Bacteroidia	o__Bacteroidales	f__Muribaculaceae	g__norank_f__Muribaculaceae	s__uncultured_bacterium_g__norank_f__Muribaculaceae
d__Bacteria	k__norank_d__Bacteria	p__Firmicutes	c__Clostridia	o__Clostridia_UCG-014	f__norank_o__Clostridia_UCG-014	g__norank_f__norank_o__Clostridia_UCG-014	s__unclassified_g__norank_f__norank_o__Clostridia_UCG-014
d__Bacteria	k__norank_d__Bacteria	p__Firmicutes	c__Clostridia	o__Oscillospirales	f__Eubacterium_coprostanoligenes_group	g__norank_f__Eubacterium_coprostanoligenes_group	s__gut_metagenome_g__norank_f__Eubacterium_coprostanoligenes_group
d__Bacteria	k__norank_d__Bacteria	p__Bacteroidota	c__Bacteroidia	o__Bacteroidales	f__Muribaculaceae	g__norank_f__Muribaculaceae	s__uncultured_bacterium_g__norank_f__Muribaculaceae
d__Bacteria	k__norank_d__Bacteria	p__Firmicutes	c__Clostridia	o__Clostridia_UCG-014	f__norank_o__Clostridia_UCG-014	g__norank_f__norank_o__Clostridia_UCG-014	s__unidentified_rumen_bacterium_JW32
d__Bacteria	k__norank_d__Bacteria	p__Firmicutes	c__Clostridia	o__Oscillospirales	f__Oscillospiraceae	g__Oscillibacter	s__uncultured_bacterium_g__Oscillibacter
d__Bacteria	k__norank_d__Bacteria	p__Firmicutes	c__Clostridia	o__Oscillospirales	f__Ruminococcaceae	g__norank_f__Ruminococcaceae	s__Acutalibacter_muris
d__Bacteria	k__norank_d__Bacteria	p__Firmicutes	c__Clostridia	o__Lachnospirales	f__Lachnospiraceae	g__unclassified_f__Lachnospiraceae	s__unclassified_f__Lachnospiraceae
d__Bacteria	k__norank_d__Bacteria	p__Proteobacteria	c__Gammaproteobacteria	o__Burkholderiales	f__Sutterellaceae	g__Parasutterella	s__uncultured_organism_g__Parasutterella
d__Bacteria	k__norank_d__Bacteria	p__Firmicutes	c__Clostridia	o__Lachnospirales	f__Lachnospiraceae	g__Lachnospiraceae_NK4A136_group	s__uncultured_bacterium_g__Lachnospiraceae_NK4A136_group
d__Bacteria	k__norank_d__Bacteria	p__Firmicutes	c__Bacilli	o__RF39	f__norank_o__RF39	g__norank_f__norank_o__RF39	s__uncultured_bacterium_g__norank_f__norank_o__RF39
d__Bacteria	k__norank_d__Bacteria	p__Actinobacteriota	c__Actinobacteria	o__Bifidobacteriales	f__Bifidobacteriaceae	g__Bifidobacterium	s__Bifidobacterium_pseudolongum
d__Bacteria	k__norank_d__Bacteria	p__Bacteroidota	c__Bacteroidia	o__Bacteroidales	f__Rikenellaceae	g__Rikenella	s__uncultured_bacterium_g__Rikenella
d__Bacteria	k__norank_d__Bacteria	p__Firmicutes	c__Clostridia	o__Lachnospirales	f__Lachnospiraceae	g__norank_f__Lachnospiraceae	s__uncultured_bacterium_g__norank_f__Lachnospiraceae
d__Bacteria	k__norank_d__Bacteria	p__Firmicutes	c__Clostridia	o__Lachnospirales	f__Lachnospiraceae	g__Lachnospiraceae_NK4A136_group	s__Clostridiales_bacterium_CIEAF_020
d__Bacteria	k__norank_d__Bacteria	p__Firmicutes	c__Bacilli	o__Erysipelotrichales	f__Erysipelotrichaceae	g__Dubosiella	s__uncultured_bacterium_g__Dubosiella
d__Bacteria	k__norank_d__Bacteria	p__Firmicutes	c__Clostridia	o__Clostridia_vadinBB60_group	f__norank_o__Clostridia_vadinBB60_group	g__norank_f__norank_o__Clostridia_vadinBB60_group	s__unclassified_g__norank_f__norank_o__Clostridia_vadinBB60_group
d__Bacteria	k__norank_d__Bacteria	p__Bacteroidota	c__Bacteroidia	o__Bacteroidales	f__Muribaculaceae	g__norank_f__Muribaculaceae	s__uncultured_bacterium_g__norank_f__Muribaculaceae
d__Bacteria	k__norank_d__Bacteria	p__Firmicutes	c__Clostridia	o__Oscillospirales	f__Ruminococcaceae	g__norank_f__Ruminococcaceae	s__unclassified_g__norank_f__Ruminococcaceae
d__Bacteria	k__norank_d__Bacteria	p__Bacteroidota	c__Bacteroidia	o__Bacteroidales	f__Bacteroidaceae	g__Bacteroides	s__Bacteroides_thetaiotaomicron
d__Bacteria	k__norank_d__Bacteria	p__Firmicutes	c__Clostridia	o__Lachnospirales	f__Lachnospiraceae	g__Lachnospiraceae_NK4A136_group	s__uncultured_bacterium_g__Lachnospiraceae_NK4A136_group
d__Bacteria	k__norank_d__Bacteria	p__Firmicutes	c__Bacilli	o__Erysipelotrichales	f__Erysipelatoclostridiaceae	g__Erysipelatoclostridium	s__uncultured_bacterium_g__Erysipelatoclostridium
d__Bacteria	k__norank_d__Bacteria	p__Bacteroidota	c__Bacteroidia	o__Bacteroidales	f__Muribaculaceae	g__norank_f__Muribaculaceae	s__unclassified_g__norank_f__Muribaculaceae
d__Bacteria	k__norank_d__Bacteria	p__Firmicutes	c__Clostridia	o__Lachnospirales	f__Lachnospiraceae	g__Lachnospiraceae_NK4A136_group	s__uncultured_bacterium_g__Lachnospiraceae_NK4A136_group
d__Bacteria	k__norank_d__Bacteria	p__Firmicutes	c__Clostridia	o__Oscillospirales	f__Ruminococcaceae	g__UBA1819	s__uncultured_bacterium_g__UBA1819
d__Bacteria	k__norank_d__Bacteria	p__Firmicutes	c__Clostridia	o__Oscillospirales	f__Oscillospiraceae	g__unclassified_f__Oscillospiraceae	s__unclassified_f__Oscillospiraceae
d__Bacteria	k__norank_d__Bacteria	p__Actinobacteriota	c__Coriobacteriia	o__Coriobacteriales	f__Eggerthellaceae	g__Adlercreutzia	s__uncultured_bacterium_g__Adlercreutzia
d__Bacteria	k__norank_d__Bacteria	p__Firmicutes	c__Clostridia	o__Lachnospirales	f__Lachnospiraceae	g__Lachnospiraceae_NK4A136_group	s__unclassified_g__Lachnospiraceae_NK4A136_group
d__Bacteria	k__norank_d__Bacteria	p__Bacteroidota	c__Bacteroidia	o__Bacteroidales	f__Rikenellaceae	g__Alistipes	s__uncultured_bacterium_g__Alistipes
d__Bacteria	k__norank_d__Bacteria	p__Firmicutes	c__Clostridia	o__Oscillospirales	f__UCG-010	g__norank_f__UCG-010	s__unclassified_g__norank_f__UCG-010
d__Bacteria	k__norank_d__Bacteria	p__Firmicutes	c__Clostridia	o__Lachnospirales	f__Lachnospiraceae	g__norank_f__Lachnospiraceae	s__unclassified_g__norank_f__Lachnospiraceae
d__Bacteria	k__norank_d__Bacteria	p__Firmicutes	c__Clostridia	o__Oscillospirales	f__Ruminococcaceae	g__norank_f__Ruminococcaceae	s__unclassified_g__norank_f__Ruminococcaceae
d__Bacteria	k__norank_d__Bacteria	p__Firmicutes	c__Clostridia	o__Oscillospirales	f__Oscillospiraceae	g__NK4A214_group	s__unclassified_g__NK4A214_group
d__Bacteria	k__norank_d__Bacteria	p__Firmicutes	c__Clostridia	o__Clostridia_vadinBB60_group	f__norank_o__Clostridia_vadinBB60_group	g__norank_f__norank_o__Clostridia_vadinBB60_group	s__uncultured_bacterium_g__norank_f__norank_o__Clostridia_vadinBB60_group
d__Bacteria	k__norank_d__Bacteria	p__Firmicutes	c__Clostridia	o__Lachnospirales	f__Lachnospiraceae	g__Lachnospiraceae_NK4A136_group	s__uncultured_bacterium_g__Lachnospiraceae_NK4A136_group
d__Bacteria	k__norank_d__Bacteria	p__Desulfobacterota	c__Desulfovibrionia	o__Desulfovibrionales	f__Desulfovibrionaceae	g__Bilophila	s__uncultured_bacterium_g__Bilophila
d__Bacteria	k__norank_d__Bacteria	p__Firmicutes	c__Clostridia	o__Oscillospirales	f__Ruminococcaceae	g__Paludicola	s__uncultured_bacterium_g__Paludicola
d__Bacteria	k__norank_d__Bacteria	p__Bacteroidota	c__Bacteroidia	o__Bacteroidales	f__Muribaculaceae	g__norank_f__Muribaculaceae	s__uncultured_bacterium_g__norank_f__Muribaculaceae
d__Bacteria	k__norank_d__Bacteria	p__Bacteroidota	c__Bacteroidia	o__Bacteroidales	f__Muribaculaceae	g__norank_f__Muribaculaceae	s__uncultured_bacterium_g__norank_f__Muribaculaceae
d__Bacteria	k__norank_d__Bacteria	p__Firmicutes	c__Clostridia	o__Oscillospirales	f__Oscillospiraceae	g__NK4A214_group	s__uncultured_bacterium_g__NK4A214_group
d__Bacteria	k__norank_d__Bacteria	p__Firmicutes	c__Clostridia	o__Oscillospirales	f__Oscillospiraceae	g__Colidextribacter	s__uncultured_bacterium_g__Colidextribacter
d__Bacteria	k__norank_d__Bacteria	p__Actinobacteriota	c__Coriobacteriia	o__Coriobacteriales	f__Eggerthellaceae	g__Enterorhabdus	s__uncultured_bacterium_g__Enterorhabdus
d__Bacteria	k__norank_d__Bacteria	p__Firmicutes	c__Clostridia	o__Lachnospirales	f__Lachnospiraceae	g__Lachnospiraceae_NK4A136_group	s__unclassified_g__Lachnospiraceae_NK4A136_group
d__Bacteria	k__norank_d__Bacteria	p__Bacteroidota	c__Bacteroidia	o__Bacteroidales	f__Marinifilaceae	g__Odoribacter	s__unclassified_g__Odoribacter
d__Bacteria	k__norank_d__Bacteria	p__Firmicutes	c__Clostridia	o__Lachnospirales	f__Lachnospiraceae	g__unclassified_f__Lachnospiraceae	s__unclassified_f__Lachnospiraceae
d__Bacteria	k__norank_d__Bacteria	p__Cyanobacteria	c__Vampirivibrionia	o__Gastranaerophilales	f__norank_o__Gastranaerophilales	g__norank_f__norank_o__Gastranaerophilales	s__uncultured_bacterium_g__norank_f__norank_o__Gastranaerophilales
d__Bacteria	k__norank_d__Bacteria	p__Firmicutes	c__Clostridia	o__Oscillospirales	f__Oscillospiraceae	g__norank_f__Oscillospiraceae	s__uncultured_bacterium_g__norank_f__Oscillospiraceae
d__Bacteria	k__norank_d__Bacteria	p__Firmicutes	c__Clostridia	o__Peptostreptococcales-Tissierellales	f__Anaerovoracaceae	g__Family_XIII_AD3011_group	s__unclassified_g__Family_XIII_AD3011_group
d__Bacteria	k__norank_d__Bacteria	p__Firmicutes	c__Clostridia	o__Oscillospirales	f__Oscillospiraceae	g__norank_f__Oscillospiraceae	s__unclassified_g__norank_f__Oscillospiraceae
d__Bacteria	k__norank_d__Bacteria	p__Firmicutes	c__Clostridia	o__Clostridia_UCG-014	f__norank_o__Clostridia_UCG-014	g__norank_f__norank_o__Clostridia_UCG-014	s__unclassified_g__norank_f__norank_o__Clostridia_UCG-014
d__Bacteria	k__norank_d__Bacteria	p__Firmicutes	c__Clostridia	o__norank_c__Clostridia	f__norank_o__norank_c__Clostridia	g__norank_f__norank_o__norank_c__Clostridia	s__uncultured_organism_g__norank_f__norank_o__norank_c__Clostridia
d__Bacteria	k__norank_d__Bacteria	p__Actinobacteriota	c__Coriobacteriia	o__Coriobacteriales	f__Eggerthellaceae	g__Enterorhabdus	s__uncultured_bacterium_g__Enterorhabdus
d__Bacteria	k__norank_d__Bacteria	p__Firmicutes	c__Clostridia	o__Lachnospirales	f__Lachnospiraceae	g__norank_f__Lachnospiraceae	s__Clostridium_sp._Culture-54
d__Bacteria	k__norank_d__Bacteria	p__Firmicutes	c__Clostridia	o__Oscillospirales	f__Ruminococcaceae	g__norank_f__Ruminococcaceae	s__uncultured_bacterium_g__norank_f__Ruminococcaceae
d__Bacteria	k__norank_d__Bacteria	p__Desulfobacterota	c__Desulfovibrionia	o__Desulfovibrionales	f__Desulfovibrionaceae	g__Desulfovibrio	s__uncultured_bacterium_g__Desulfovibrio
d__Bacteria	k__norank_d__Bacteria	p__Firmicutes	c__Clostridia	o__Clostridia_vadinBB60_group	f__norank_o__Clostridia_vadinBB60_group	g__norank_f__norank_o__Clostridia_vadinBB60_group	s__uncultured_bacterium_g__norank_f__norank_o__Clostridia_vadinBB60_group
d__Bacteria	k__norank_d__Bacteria	p__Firmicutes	c__Clostridia	o__Lachnospirales	f__Lachnospiraceae	g__Lachnospiraceae_NK4A136_group	s__unclassified_g__Lachnospiraceae_NK4A136_group
d__Bacteria	k__norank_d__Bacteria	p__Firmicutes	c__Bacilli	o__RF39	f__norank_o__RF39	g__norank_f__norank_o__RF39	s__uncultured_bacterium_g__norank_f__norank_o__RF39
d__Bacteria	k__norank_d__Bacteria	p__Firmicutes	c__Bacilli	o__Erysipelotrichales	f__Erysipelotrichaceae	g__Allobaculum	s__uncultured_bacterium_g__Allobaculum
d__Bacteria	k__norank_d__Bacteria	p__Firmicutes	c__Clostridia	o__Peptococcales	f__Peptococcaceae	g__norank_f__Peptococcaceae	s__unclassified_g__norank_f__Peptococcaceae
d__Bacteria	k__norank_d__Bacteria	p__Firmicutes	c__Clostridia	o__Clostridia_UCG-014	f__norank_o__Clostridia_UCG-014	g__norank_f__norank_o__Clostridia_UCG-014	s__unclassified_g__norank_f__norank_o__Clostridia_UCG-014
d__Bacteria	k__norank_d__Bacteria	p__Firmicutes	c__Clostridia	o__Lachnospirales	f__Lachnospiraceae	g__norank_f__Lachnospiraceae	s__unclassified_g__norank_f__Lachnospiraceae
d__Bacteria	k__norank_d__Bacteria	p__Firmicutes	c__Clostridia	o__Lachnospirales	f__Lachnospiraceae	g__norank_f__Lachnospiraceae	s__uncultured_bacterium_g__norank_f__Lachnospiraceae
d__Bacteria	k__norank_d__Bacteria	p__Firmicutes	c__Clostridia	o__Oscillospirales	f__Ruminococcaceae	g__norank_f__Ruminococcaceae	s__Clostridium_leptum_g__norank
d__Bacteria	k__norank_d__Bacteria	p__Bacteroidota	c__Bacteroidia	o__Bacteroidales	f__Tannerellaceae	g__Parabacteroides	s__Parabacteroides_goldsteinii
d__Bacteria	k__norank_d__Bacteria	p__Actinobacteriota	c__Coriobacteriia	o__Coriobacteriales	f__Eggerthellaceae	g__Enterorhabdus	s__uncultured_bacterium_g__Enterorhabdus
d__Bacteria	k__norank_d__Bacteria	p__Firmicutes	c__Clostridia	o__Oscillospirales	f__Oscillospiraceae	g__unclassified_f__Oscillospiraceae	s__unclassified_f__Oscillospiraceae
d__Bacteria	k__norank_d__Bacteria	p__Firmicutes	c__Bacilli	o__Lactobacillales	f__Lactobacillaceae	g__Lactobacillus	s__Lactobacillus_murinus
d__Bacteria	k__norank_d__Bacteria	p__Firmicutes	c__Clostridia	o__Oscillospirales	f__Ruminococcaceae	g__norank_f__Ruminococcaceae	s__uncultured_Clostridiales_bacterium_g__norank_f__Ruminococcaceae
d__Bacteria	k__norank_d__Bacteria	p__Firmicutes	c__Clostridia	o__Lachnospirales	f__Lachnospiraceae	g__GCA-900066575	s__uncultured_bacterium_g__GCA-900066575
d__Bacteria	k__norank_d__Bacteria	p__Firmicutes	c__Clostridia	o__Clostridia_UCG-014	f__norank_o__Clostridia_UCG-014	g__norank_f__norank_o__Clostridia_UCG-014	s__unclassified_g__norank_f__norank_o__Clostridia_UCG-014
d__Bacteria	k__norank_d__Bacteria	p__Bacteroidota	c__Bacteroidia	o__Bacteroidales	f__Muribaculaceae	g__norank_f__Muribaculaceae	s__uncultured_bacterium_g__norank_f__Muribaculaceae
d__Bacteria	k__norank_d__Bacteria	p__Bacteroidota	c__Bacteroidia	o__Bacteroidales	f__Muribaculaceae	g__norank_f__Muribaculaceae	s__uncultured_bacterium_g__norank_f__Muribaculaceae
d__Bacteria	k__norank_d__Bacteria	p__Firmicutes	c__Clostridia	o__Lachnospirales	f__Lachnospiraceae	g__Marvinbryantia	s__unclassified_g__Marvinbryantia
d__Bacteria	k__norank_d__Bacteria	p__Firmicutes	c__Clostridia	o__Lachnospirales	f__Lachnospiraceae	g__unclassified_f__Lachnospiraceae	s__unclassified_f__Lachnospiraceae
d__Bacteria	k__norank_d__Bacteria	p__Actinobacteriota	c__Coriobacteriia	o__Coriobacteriales	f__Eggerthellaceae	g__Gordonibacter	s__uncultured_bacterium_g__Gordonibacter
d__Bacteria	k__norank_d__Bacteria	p__Cyanobacteria	c__Vampirivibrionia	o__Gastranaerophilales	f__norank_o__Gastranaerophilales	g__norank_f__norank_o__Gastranaerophilales	s__uncultured_bacterium_g__norank_f__norank_o__Gastranaerophilales
d__Bacteria	k__norank_d__Bacteria	p__Firmicutes	c__Clostridia	o__Lachnospirales	f__Lachnospiraceae	g__Lachnospiraceae_NK4A136_group	s__uncultured_bacterium_g__Lachnospiraceae_NK4A136_group
d__Bacteria	k__norank_d__Bacteria	p__Firmicutes	c__Clostridia	o__Peptococcales	f__Peptococcaceae	g__norank_f__Peptococcaceae	s__uncultured_bacterium_g__norank_f__Peptococcaceae
d__Bacteria	k__norank_d__Bacteria	p__Firmicutes	c__Bacilli	o__Erysipelotrichales	f__Erysipelatoclostridiaceae	g__Erysipelatoclostridium	s__unclassified_g__Erysipelatoclostridium
d__Bacteria	k__norank_d__Bacteria	p__Firmicutes	c__Clostridia	o__Lachnospirales	f__Lachnospiraceae	g__Lachnoclostridium	s__unclassified_g__Lachnoclostridium
d__Bacteria	k__norank_d__Bacteria	p__Firmicutes	c__Bacilli	o__Erysipelotrichales	f__Erysipelotrichaceae	g__norank_f__Erysipelotrichaceae	s__uncultured_bacterium_g__norank_f__Erysipelotrichaceae
d__Bacteria	k__norank_d__Bacteria	p__Firmicutes	c__Clostridia	o__Clostridia_UCG-014	f__norank_o__Clostridia_UCG-014	g__norank_f__norank_o__Clostridia_UCG-014	s__unclassified_g__norank_f__norank_o__Clostridia_UCG-014
d__Bacteria	k__norank_d__Bacteria	p__Firmicutes	c__Clostridia	o__Oscillospirales	f__Ruminococcaceae	g__Harryflintia	s__uncultured_bacterium_g__Harryflintia
d__Bacteria	k__norank_d__Bacteria	p__Firmicutes	c__Clostridia	o__Oscillospirales	f__Oscillospiraceae	g__norank_f__Oscillospiraceae	s__uncultured_bacterium_g__norank_f__Oscillospiraceae
d__Bacteria	k__norank_d__Bacteria	p__Firmicutes	c__Clostridia	o__Lachnospirales	f__Lachnospiraceae	g__Lachnospiraceae_NK4A136_group	s__uncultured_bacterium_g__Lachnospiraceae_NK4A136_group
d__Bacteria	k__norank_d__Bacteria	p__Firmicutes	c__Clostridia	o__Lachnospirales	f__Lachnospiraceae	g__unclassified_f__Lachnospiraceae	s__unclassified_f__Lachnospiraceae
d__Bacteria	k__norank_d__Bacteria	p__Actinobacteriota	c__Coriobacteriia	o__Coriobacteriales	f__Eggerthellaceae	g__Parvibacter	s__unclassified_g__Parvibacter
d__Bacteria	k__norank_d__Bacteria	p__Bacteroidota	c__Bacteroidia	o__Bacteroidales	f__Muribaculaceae	g__norank_f__Muribaculaceae	s__unclassified_g__norank_f__Muribaculaceae
d__Bacteria	k__norank_d__Bacteria	p__Firmicutes	c__Clostridia	o__Peptostreptococcales-Tissierellales	f__Anaerovoracaceae	g__Family_XIII_AD3011_group	s__uncultured_bacterium_g__Family_XIII_AD3011_group
d__Bacteria	k__norank_d__Bacteria	p__Firmicutes	c__Clostridia	o__Peptococcales	f__Peptococcaceae	g__norank_f__Peptococcaceae	s__unclassified_g__norank_f__Peptococcaceae
d__Bacteria	k__norank_d__Bacteria	p__Actinobacteriota	c__Coriobacteriia	o__Coriobacteriales	f__Eggerthellaceae	g__Enterorhabdus	s__mouse_gut_metagenome_g__Enterorhabdus
d__Bacteria	k__norank_d__Bacteria	p__Firmicutes	c__Clostridia	o__Lachnospirales	f__Lachnospiraceae	g__Lachnoclostridium	s__uncultured_bacterium_g__Lachnoclostridium
d__Bacteria	k__norank_d__Bacteria	p__Bacteroidota	c__Bacteroidia	o__Bacteroidales	f__Muribaculaceae	g__norank_f__Muribaculaceae	s__uncultured_bacterium_g__norank_f__Muribaculaceae
d__Bacteria	k__norank_d__Bacteria	p__Firmicutes	c__Clostridia	o__Lachnospirales	f__Lachnospiraceae	g__norank_f__Lachnospiraceae	s__mouse_gut_metagenome_g__norank
d__Bacteria	k__norank_d__Bacteria	p__Cyanobacteria	c__Vampirivibrionia	o__Gastranaerophilales	f__norank_o__Gastranaerophilales	g__norank_f__norank_o__Gastranaerophilales	s__uncultured_bacterium_g__norank_f__norank_o__Gastranaerophilales
d__Bacteria	k__norank_d__Bacteria	p__Firmicutes	c__Clostridia	o__Lachnospirales	f__Lachnospiraceae	g__Lachnoclostridium	s__unclassified_g__Lachnoclostridium
d__Bacteria	k__norank_d__Bacteria	p__Bacteroidota	c__Bacteroidia	o__Bacteroidales	f__Muribaculaceae	g__norank_f__Muribaculaceae	s__uncultured_bacterium_g__norank_f__Muribaculaceae
d__Bacteria	k__norank_d__Bacteria	p__Firmicutes	c__Bacilli	o__Erysipelotrichales	f__Erysipelotrichaceae	g__Allobaculum	s__uncultured_bacterium_g__Allobaculum
d__Bacteria	k__norank_d__Bacteria	p__Bacteroidota	c__Bacteroidia	o__Bacteroidales	f__Muribaculaceae	g__Muribaculum	s__uncultured_bacterium_g__Muribaculum
d__Bacteria	k__norank_d__Bacteria	p__Patescibacteria	c__Saccharimonadia	o__Saccharimonadales	f__Saccharimonadaceae	g__Candidatus_Saccharimonas	s__uncultured_bacterium_g__Candidatus_Saccharimonas
d__Bacteria	k__norank_d__Bacteria	p__Bacteroidota	c__Bacteroidia	o__Bacteroidales	f__Rikenellaceae	g__Alistipes	s__uncultured_bacterium_g__Alistipes
d__Bacteria	k__norank_d__Bacteria	p__Campilobacterota	c__Campylobacteria	o__Campylobacterales	f__Helicobacteraceae	g__Helicobacter	s__Helicobacter_ganmani
d__Bacteria	k__norank_d__Bacteria	p__Bacteroidota	c__Bacteroidia	o__Bacteroidales	f__Prevotellaceae	g__Alloprevotella	s__uncultured_Bacteroidales_bacterium_g__Alloprevotella
d__Bacteria	k__norank_d__Bacteria	p__Bacteroidota	c__Bacteroidia	o__Bacteroidales	f__Bacteroidaceae	g__Bacteroides	s__Bacteroides_acidifaciens
d__Bacteria	k__norank_d__Bacteria	p__Firmicutes	c__Clostridia	o__Monoglobales	f__Monoglobaceae	g__Monoglobus	s__unclassified_g__Monoglobus
d__Bacteria	k__norank_d__Bacteria	p__Firmicutes	c__Clostridia	o__Lachnospirales	f__Lachnospiraceae	g__Eubacterium_fissicatena_group	s__uncultured_bacterium_g__Eubacterium_fissicatena_group
d__Bacteria	k__norank_d__Bacteria	p__Firmicutes	c__Clostridia	o__Lachnospirales	f__Lachnospiraceae	g__GCA-900066575	s__uncultured_bacterium_g__GCA-900066575
d__Bacteria	k__norank_d__Bacteria	p__Firmicutes	c__Clostridia	o__Lachnospirales	f__Lachnospiraceae	g__Blautia	s__unclassified_g__Blautia
d__Bacteria	k__norank_d__Bacteria	p__Firmicutes	c__Clostridia	o__Oscillospirales	f__Ruminococcaceae	g__Harryflintia	s__uncultured_bacterium_g__Harryflintia
d__Bacteria	k__norank_d__Bacteria	p__Firmicutes	c__Bacilli	o__Erysipelotrichales	f__Erysipelotrichaceae	g__Faecalibaculum	s__Faecalibaculum_rodentium
d__Bacteria	k__norank_d__Bacteria	p__Firmicutes	c__Bacilli	o__Lactobacillales	f__Streptococcaceae	g__Streptococcus	s__unclassified_g__Streptococcus
d__Bacteria	k__norank_d__Bacteria	p__Bacteroidota	c__Bacteroidia	o__Bacteroidales	f__Muribaculaceae	g__norank_f__Muribaculaceae	s__uncultured_bacterium_g__norank_f__Muribaculaceae
d__Bacteria	k__norank_d__Bacteria	p__Bacteroidota	c__Bacteroidia	o__Bacteroidales	f__Muribaculaceae	g__norank_f__Muribaculaceae	s__uncultured_bacterium_g__norank_f__Muribaculaceae
d__Bacteria	k__norank_d__Bacteria	p__Bacteroidota	c__Bacteroidia	o__Bacteroidales	f__Muribaculaceae	g__norank_f__Muribaculaceae	s__uncultured_bacterium_g__norank_f__Muribaculaceae
d__Bacteria	k__norank_d__Bacteria	p__Firmicutes	c__Clostridia	o__Lachnospirales	f__Lachnospiraceae	g__Blautia	s__unclassified_g__Blautia
d__Bacteria	k__norank_d__Bacteria	p__Actinobacteriota	c__Coriobacteriia	o__Coriobacteriales	f__Eggerthellaceae	g__Enterorhabdus	s__uncultured_bacterium_g__Enterorhabdus
d__Bacteria	k__norank_d__Bacteria	p__Firmicutes	c__Clostridia	o__Oscillospirales	f__Oscillospiraceae	g__UCG-005	s__uncultured_Clostridiales_bacterium_g__UCG-005
d__Bacteria	k__norank_d__Bacteria	p__Deferribacterota	c__Deferribacteres	o__Deferribacterales	f__Deferribacteraceae	g__Mucispirillum	s__Mucispirillum_schaedleri
d__Bacteria	k__norank_d__Bacteria	p__Firmicutes	c__Clostridia	o__Oscillospirales	f__Oscillospiraceae	g__Colidextribacter	s__uncultured_bacterium_g__Colidextribacter
d__Bacteria	k__norank_d__Bacteria	p__Bacteroidota	c__Bacteroidia	o__Bacteroidales	f__Rikenellaceae	g__Alistipes	s__uncultured_bacterium_g__Alistipes
d__Bacteria	k__norank_d__Bacteria	p__Firmicutes	c__Clostridia	o__Clostridia_vadinBB60_group	f__norank_o__Clostridia_vadinBB60_group	g__norank_f__norank_o__Clostridia_vadinBB60_group	s__unclassified_g__norank_f__norank_o__Clostridia_vadinBB60_group
d__Bacteria	k__norank_d__Bacteria	p__Firmicutes	c__Clostridia	o__Lachnospirales	f__Lachnospiraceae	g__unclassified_f__Lachnospiraceae	s__unclassified_f__Lachnospiraceae
d__Bacteria	k__norank_d__Bacteria	p__Bacteroidota	c__Bacteroidia	o__Bacteroidales	f__Rikenellaceae	g__Alistipes	s__uncultured_bacterium_g__Alistipes
d__Bacteria	k__norank_d__Bacteria	p__Firmicutes	c__Clostridia	o__Lachnospirales	f__Lachnospiraceae	g__Lachnoclostridium	s__unclassified_g__Lachnoclostridium
d__Bacteria	k__norank_d__Bacteria	p__Cyanobacteria	c__Vampirivibrionia	o__Gastranaerophilales	f__norank_o__Gastranaerophilales	g__norank_f__norank_o__Gastranaerophilales	s__uncultured_bacterium_g__norank_f__norank_o__Gastranaerophilales
d__Bacteria	k__norank_d__Bacteria	p__Firmicutes	c__Clostridia	o__Oscillospirales	f__Ruminococcaceae	g__Anaerotruncus	s__uncultured_bacterium_g__Anaerotruncus
d__Bacteria	k__norank_d__Bacteria	p__Firmicutes	c__Bacilli	o__Erysipelotrichales	f__Erysipelotrichaceae	g__Dubosiella	s__uncultured_bacterium_g__Dubosiella
d__Bacteria	k__norank_d__Bacteria	p__Firmicutes	c__Clostridia	o__Clostridiales	f__Clostridiaceae	g__Clostridium_sensu_stricto_1	s__uncultured_bacterium_g__Clostridium_sensu_stricto_1
d__Bacteria	k__norank_d__Bacteria	p__Firmicutes	c__Clostridia	o__Peptostreptococcales-Tissierellales	f__Anaerovoracaceae	g__Eubacterium_nodatum_group	s__unclassified_g__Eubacterium_nodatum_group
d__Bacteria	k__norank_d__Bacteria	p__Firmicutes	c__Bacilli	o__RF39	f__norank_o__RF39	g__norank_f__norank_o__RF39	s__unclassified_g__norank_f__norank_o__RF39
d__Bacteria	k__norank_d__Bacteria	p__Firmicutes	c__Clostridia	o__Lachnospirales	f__Lachnospiraceae	g__norank_f__Lachnospiraceae	s__uncultured_bacterium_g__norank_f__Lachnospiraceae
d__Bacteria	k__norank_d__Bacteria	p__Desulfobacterota	c__Desulfovibrionia	o__Desulfovibrionales	f__Desulfovibrionaceae	g__norank_f__Desulfovibrionaceae	s__uncultured_bacterium_g__norank_f__Desulfovibrionaceae
d__Bacteria	k__norank_d__Bacteria	p__Firmicutes	c__Clostridia	o__Clostridia_UCG-014	f__norank_o__Clostridia_UCG-014	g__norank_f__norank_o__Clostridia_UCG-014	s__uncultured_rumen_bacterium_g__norank_f__norank_o__Clostridia_UCG-014
d__Bacteria	k__norank_d__Bacteria	p__Bacteroidota	c__Bacteroidia	o__Bacteroidales	f__Muribaculaceae	g__norank_f__Muribaculaceae	s__uncultured_bacterium_g__norank_f__Muribaculaceae
d__Bacteria	k__norank_d__Bacteria	p__Firmicutes	c__Clostridia	o__Oscillospirales	f__Ruminococcaceae	g__unclassified_f__Ruminococcaceae	s__unclassified_f__Ruminococcaceae
d__Bacteria	k__norank_d__Bacteria	p__Firmicutes	c__Bacilli	o__RF39	f__norank_o__RF39	g__norank_f__norank_o__RF39	s__unclassified_g__norank_f__norank_o__RF39
d__Bacteria	k__norank_d__Bacteria	p__Bacteroidota	c__Bacteroidia	o__Bacteroidales	f__Muribaculaceae	g__norank_f__Muribaculaceae	s__uncultured_Barnesiella_sp._g__norank
d__Bacteria	k__norank_d__Bacteria	p__Firmicutes	c__Clostridia	o__Clostridia_vadinBB60_group	f__norank_o__Clostridia_vadinBB60_group	g__norank_f__norank_o__Clostridia_vadinBB60_group	s__uncultured_bacterium_g__norank_f__norank_o__Clostridia_vadinBB60_group
d__Bacteria	k__norank_d__Bacteria	p__Bacteroidota	c__Bacteroidia	o__Bacteroidales	f__Muribaculaceae	g__norank_f__Muribaculaceae	s__uncultured_bacterium_g__norank_f__Muribaculaceae
d__Bacteria	k__norank_d__Bacteria	p__Firmicutes	c__Clostridia	o__Oscillospirales	f__Ruminococcaceae	g__unclassified_f__Ruminococcaceae	s__unclassified_f__Ruminococcaceae

## Sheet: metagenomic
Domain	Kingdom	Phylum	Class	Order	Family	Genus	Species
d__Bacteria	k__unclassified_d__Bacteria	p__Actinobacteria	c__Actinomycetia	o__Bifidobacteriales	f__Bifidobacteriaceae	g__Aeriscardovia	s__Aeriscardovia_sp.
d__Bacteria	k__unclassified_d__Bacteria	p__Actinobacteria	c__Actinomycetia	o__Bifidobacteriales	f__Bifidobacteriaceae	g__Bifidobacterium	s__Bifidobacterium_adolescentis
d__Bacteria	k__unclassified_d__Bacteria	p__Actinobacteria	c__Actinomycetia	o__Bifidobacteriales	f__Bifidobacteriaceae	g__Bifidobacterium	s__Bifidobacterium_longum
d__Bacteria	k__unclassified_d__Bacteria	p__Actinobacteria	c__Actinomycetia	o__Corynebacteriales	f__Corynebacteriaceae	g__Corynebacterium	s__Corynebacterium_parakroppenstedtii
d__Bacteria	k__unclassified_d__Bacteria	p__Actinobacteria	c__Actinomycetia	o__Corynebacteriales	f__Mycobacteriaceae	g__Mycobacteroides	s__Mycobacteroides_abscessus
d__Bacteria	k__unclassified_d__Bacteria	p__Actinobacteria	c__Actinomycetia	o__Micrococcales	f__Microbacteriaceae	g__Curtobacterium	s__Curtobacterium_flaccumfaciens
d__Bacteria	k__unclassified_d__Bacteria	p__Actinobacteria	c__Actinomycetia	o__Streptomycetales	f__Streptomycetaceae	g__Streptomyces	s__Streptomyces_chryseus
d__Bacteria	k__unclassified_d__Bacteria	p__Actinobacteria	c__Actinomycetia	o__Streptomycetales	f__Streptomycetaceae	g__Streptomyces	s__Streptomyces_geysiriensis
d__Bacteria	k__unclassified_d__Bacteria	p__Actinobacteria	c__Actinomycetia	o__Streptomycetales	f__Streptomycetaceae	g__Streptomyces	s__Streptomyces_griseocarneus
d__Bacteria	k__unclassified_d__Bacteria	p__Actinobacteria	c__Actinomycetia	o__Streptomycetales	f__Streptomycetaceae	g__Streptomyces	s__Streptomyces_longisporoflavus
d__Bacteria	k__unclassified_d__Bacteria	p__Actinobacteria	c__Actinomycetia	o__unclassified_c__Actinomycetia	f__unclassified_c__Actinomycetia	g__unclassified_c__Actinomycetia	s__Actinomycetia_bacterium
d__Bacteria	k__unclassified_d__Bacteria	p__Actinobacteria	c__Coriobacteriia	o__Coriobacteriales	f__Atopobiaceae	g__Atopobium	s__Atopobium_sp.
d__Bacteria	k__unclassified_d__Bacteria	p__Actinobacteria	c__Coriobacteriia	o__Coriobacteriales	f__Atopobiaceae	g__Caniella	s__Caniella_sp._DSM_105314
d__Bacteria	k__unclassified_d__Bacteria	p__Actinobacteria	c__Coriobacteriia	o__Coriobacteriales	f__Atopobiaceae	g__Caniella	s__Caniella_sp._DSM_110983
d__Bacteria	k__unclassified_d__Bacteria	p__Actinobacteria	c__Coriobacteriia	o__Coriobacteriales	f__Atopobiaceae	g__Olsenella	s__Olsenella_profusa
d__Bacteria	k__unclassified_d__Bacteria	p__Actinobacteria	c__Coriobacteriia	o__Coriobacteriales	f__Atopobiaceae	g__Olsenella	s__Olsenella_sp.
d__Bacteria	k__unclassified_d__Bacteria	p__Actinobacteria	c__Coriobacteriia	o__Coriobacteriales	f__Atopobiaceae	g__unclassified_f__Atopobiaceae	s__Atopobiaceae_bacterium
d__Bacteria	k__unclassified_d__Bacteria	p__Actinobacteria	c__Coriobacteriia	o__Coriobacteriales	f__Coriobacteriaceae	g__Collinsella	s__Collinsella_aerofaciens
d__Bacteria	k__unclassified_d__Bacteria	p__Actinobacteria	c__Coriobacteriia	o__Coriobacteriales	f__Coriobacteriaceae	g__Collinsella	s__Collinsella_tanakaei
d__Bacteria	k__unclassified_d__Bacteria	p__Actinobacteria	c__Coriobacteriia	o__Coriobacteriales	f__Coriobacteriaceae	g__Collinsella	s__unclassified_g__Collinsella
d__Bacteria	k__unclassified_d__Bacteria	p__Actinobacteria	c__Coriobacteriia	o__Coriobacteriales	f__Coriobacteriaceae	g__Parvibacter	s__Parvibacter_caecicola
d__Bacteria	k__unclassified_d__Bacteria	p__Actinobacteria	c__Coriobacteriia	o__Coriobacteriales	f__Coriobacteriaceae	g__Senegalimassilia	s__Senegalimassilia_anaerobia
d__Bacteria	k__unclassified_d__Bacteria	p__Actinobacteria	c__Coriobacteriia	o__Coriobacteriales	f__Coriobacteriaceae	g__unclassified_f__Coriobacteriaceae	s__Coriobacteriaceae_bacterium
d__Bacteria	k__unclassified_d__Bacteria	p__Actinobacteria	c__Coriobacteriia	o__Eggerthellales	f__Eggerthellaceae	g__Adlercreutzia	s__Adlercreutzia_caecimuris
d__Bacteria	k__unclassified_d__Bacteria	p__Actinobacteria	c__Coriobacteriia	o__Eggerthellales	f__Eggerthellaceae	g__Adlercreutzia	s__Adlercreutzia_equolifaciens
d__Bacteria	k__unclassified_d__Bacteria	p__Actinobacteria	c__Coriobacteriia	o__Eggerthellales	f__Eggerthellaceae	g__Adlercreutzia	s__Adlercreutzia_hattorii
d__Bacteria	k__unclassified_d__Bacteria	p__Actinobacteria	c__Coriobacteriia	o__Eggerthellales	f__Eggerthellaceae	g__Adlercreutzia	s__Adlercreutzia_mucosicola
d__Bacteria	k__unclassified_d__Bacteria	p__Actinobacteria	c__Coriobacteriia	o__Eggerthellales	f__Eggerthellaceae	g__Adlercreutzia	s__Adlercreutzia_muris
d__Bacteria	k__unclassified_d__Bacteria	p__Actinobacteria	c__Coriobacteriia	o__Eggerthellales	f__Eggerthellaceae	g__Adlercreutzia	s__Adlercreutzia_sp.
d__Bacteria	k__unclassified_d__Bacteria	p__Actinobacteria	c__Coriobacteriia	o__Eggerthellales	f__Eggerthellaceae	g__Adlercreutzia	s__Adlercreutzia_sp._DSM_108611
d__Bacteria	k__unclassified_d__Bacteria	p__Actinobacteria	c__Coriobacteriia	o__Eggerthellales	f__Eggerthellaceae	g__Adlercreutzia	s__Adlercreutzia_sp._DSM_109821
d__Bacteria	k__unclassified_d__Bacteria	p__Actinobacteria	c__Coriobacteriia	o__Eggerthellales	f__Eggerthellaceae	g__Adlercreutzia	s__Adlercreutzia_sp._DSM_112345
d__Bacteria	k__unclassified_d__Bacteria	p__Actinobacteria	c__Coriobacteriia	o__Eggerthellales	f__Eggerthellaceae	g__Adlercreutzia	s__Adlercreutzia_sp._JBNU-10
d__Bacteria	k__unclassified_d__Bacteria	p__Actinobacteria	c__Coriobacteriia	o__Eggerthellales	f__Eggerthellaceae	g__Adlercreutzia	s__Adlercreutzia_sp._ZJ138
d__Bacteria	k__unclassified_d__Bacteria	p__Actinobacteria	c__Coriobacteriia	o__Eggerthellales	f__Eggerthellaceae	g__Adlercreutzia	s__Adlercreutzia_sp._ZJ141
d__Bacteria	k__unclassified_d__Bacteria	p__Actinobacteria	c__Coriobacteriia	o__Eggerthellales	f__Eggerthellaceae	g__Adlercreutzia	s__Adlercreutzia_sp._ZJ154
d__Bacteria	k__unclassified_d__Bacteria	p__Actinobacteria	c__Coriobacteriia	o__Eggerthellales	f__Eggerthellaceae	g__Adlercreutzia	s__Adlercreutzia_sp._ZJ242
d__Bacteria	k__unclassified_d__Bacteria	p__Actinobacteria	c__Coriobacteriia	o__Eggerthellales	f__Eggerthellaceae	g__Adlercreutzia	s__Adlercreutzia_sp._ZJ304
d__Bacteria	k__unclassified_d__Bacteria	p__Actinobacteria	c__Coriobacteriia	o__Eggerthellales	f__Eggerthellaceae	g__Adlercreutzia	s__Adlercreutzia_sp._ZJ473
d__Bacteria	k__unclassified_d__Bacteria	p__Actinobacteria	c__Coriobacteriia	o__Eggerthellales	f__Eggerthellaceae	g__Adlercreutzia	s__unclassified_g__Adlercreutzia
d__Bacteria	k__unclassified_d__Bacteria	p__Actinobacteria	c__Coriobacteriia	o__Eggerthellales	f__Eggerthellaceae	g__Anaerotardibacter	s__Anaerotardibacter_sp._CLA_AA_M13
d__Bacteria	k__unclassified_d__Bacteria	p__Actinobacteria	c__Coriobacteriia	o__Eggerthellales	f__Eggerthellaceae	g__Arabiibacter	s__Arabiibacter_massiliensis
d__Bacteria	k__unclassified_d__Bacteria	p__Actinobacteria	c__Coriobacteriia	o__Eggerthellales	f__Eggerthellaceae	g__Denitrobacterium	s__Denitrobacterium_detoxificans
d__Bacteria	k__unclassified_d__Bacteria	p__Actinobacteria	c__Coriobacteriia	o__Eggerthellales	f__Eggerthellaceae	g__Eggerthella	s__Eggerthella_guodeyinii
d__Bacteria	k__unclassified_d__Bacteria	p__Actinobacteria	c__Coriobacteriia	o__Eggerthellales	f__Eggerthellaceae	g__Eggerthella	s__Eggerthella_lenta
d__Bacteria	k__unclassified_d__Bacteria	p__Actinobacteria	c__Coriobacteriia	o__Eggerthellales	f__Eggerthellaceae	g__Eggerthella	s__Eggerthella_sinensis
d__Bacteria	k__unclassified_d__Bacteria	p__Actinobacteria	c__Coriobacteriia	o__Eggerthellales	f__Eggerthellaceae	g__Eggerthella	s__Eggerthella_sp.
d__Bacteria	k__unclassified_d__Bacteria	p__Actinobacteria	c__Coriobacteriia	o__Eggerthellales	f__Eggerthellaceae	g__Eggerthella	s__Eggerthella_sp._1_3_56FAA
d__Bacteria	k__unclassified_d__Bacteria	p__Actinobacteria	c__Coriobacteriia	o__Eggerthellales	f__Eggerthellaceae	g__Eggerthella	s__Eggerthella_sp._CAG:1427
d__Bacteria	k__unclassified_d__Bacteria	p__Actinobacteria	c__Coriobacteriia	o__Eggerthellales	f__Eggerthellaceae	g__Eggerthella	s__Eggerthella_sp._CAG:298
d__Bacteria	k__unclassified_d__Bacteria	p__Actinobacteria	c__Coriobacteriia	o__Eggerthellales	f__Eggerthellaceae	g__Eggerthella	s__Eggerthella_sp._CAG:368
d__Bacteria	k__unclassified_d__Bacteria	p__Actinobacteria	c__Coriobacteriia	o__Eggerthellales	f__Eggerthellaceae	g__Eggerthella	s__Eggerthella_sp._YY7918
d__Bacteria	k__unclassified_d__Bacteria	p__Actinobacteria	c__Coriobacteriia	o__Eggerthellales	f__Eggerthellaceae	g__Eggerthella	s__Eggerthella_timonensis
d__Bacteria	k__unclassified_d__Bacteria	p__Actinobacteria	c__Coriobacteriia	o__Eggerthellales	f__Eggerthellaceae	g__Ellagibacter	s__Ellagibacter_isourolithinifaciens
d__Bacteria	k__unclassified_d__Bacteria	p__Actinobacteria	c__Coriobacteriia	o__Eggerthellales	f__Eggerthellaceae	g__Enterorhabdus	s__Enterorhabdus_sp.
d__Bacteria	k__unclassified_d__Bacteria	p__Actinobacteria	c__Coriobacteriia	o__Eggerthellales	f__Eggerthellaceae	g__Enterorhabdus	s__Enterorhabdus_sp._NM05_H27
d__Bacteria	k__unclassified_d__Bacteria	p__Actinobacteria	c__Coriobacteriia	o__Eggerthellales	f__Eggerthellaceae	g__Enterorhabdus	s__Enterorhabdus_sp._P55
d__Bacteria	k__unclassified_d__Bacteria	p__Actinobacteria	c__Coriobacteriia	o__Eggerthellales	f__Eggerthellaceae	g__Enteroscipio	s__Enteroscipio_rubneri
d__Bacteria	k__unclassified_d__Bacteria	p__Actinobacteria	c__Coriobacteriia	o__Eggerthellales	f__Eggerthellaceae	g__Gordonibacter	s__Candidatus_Gordonibacter_avicola
d__Bacteria	k__unclassified_d__Bacteria	p__Actinobacteria	c__Coriobacteriia	o__Eggerthellales	f__Eggerthellaceae	g__Gordonibacter	s__Gordonibacter_massiliensis
d__Bacteria	k__unclassified_d__Bacteria	p__Actinobacteria	c__Coriobacteriia	o__Eggerthellales	f__Eggerthellaceae	g__Gordonibacter	s__Gordonibacter_pamelaeae
d__Bacteria	k__unclassified_d__Bacteria	p__Actinobacteria	c__Coriobacteriia	o__Eggerthellales	f__Eggerthellaceae	g__Gordonibacter	s__Gordonibacter_sp._28C
d__Bacteria	k__unclassified_d__Bacteria	p__Actinobacteria	c__Coriobacteriia	o__Eggerthellales	f__Eggerthellaceae	g__Gordonibacter	s__Gordonibacter_urolithinfaciens
d__Bacteria	k__unclassified_d__Bacteria	p__Actinobacteria	c__Coriobacteriia	o__Eggerthellales	f__Eggerthellaceae	g__Paraeggerthella	s__Paraeggerthella_hongkongensis
d__Bacteria	k__unclassified_d__Bacteria	p__Actinobacteria	c__Coriobacteriia	o__Eggerthellales	f__Eggerthellaceae	g__Raoultibacter	s__Raoultibacter_massiliensis
d__Bacteria	k__unclassified_d__Bacteria	p__Actinobacteria	c__Coriobacteriia	o__Eggerthellales	f__Eggerthellaceae	g__Raoultibacter	s__Raoultibacter_sp._Marseille-P8396
d__Bacteria	k__unclassified_d__Bacteria	p__Actinobacteria	c__Coriobacteriia	o__Eggerthellales	f__Eggerthellaceae	g__Raoultibacter	s__Raoultibacter_timonensis
d__Bacteria	k__unclassified_d__Bacteria	p__Actinobacteria	c__Coriobacteriia	o__Eggerthellales	f__Eggerthellaceae	g__Rubneribacter	s__Candidatus_Rubneribacter_avistercoris
d__Bacteria	k__unclassified_d__Bacteria	p__Actinobacteria	c__Coriobacteriia	o__Eggerthellales	f__Eggerthellaceae	g__Slackia	s__Slackia_equolifaciens
d__Bacteria	k__unclassified_d__Bacteria	p__Actinobacteria	c__Coriobacteriia	o__Eggerthellales	f__Eggerthellaceae	g__Slackia	s__Slackia_sp._ZJ119
d__Bacteria	k__unclassified_d__Bacteria	p__Actinobacteria	c__Coriobacteriia	o__Eggerthellales	f__Eggerthellaceae	g__Slackia	s__Slackia_sp._ZJ350
d__Bacteria	k__unclassified_d__Bacteria	p__Actinobacteria	c__Coriobacteriia	o__Eggerthellales	f__Eggerthellaceae	g__Xiamenia	s__Xiamenia_xianingshaonis
d__Bacteria	k__unclassified_d__Bacteria	p__Actinobacteria	c__Coriobacteriia	o__Eggerthellales	f__Eggerthellaceae	g__unclassified_f__Eggerthellaceae	s__Eggerthellaceae_bacterium
d__Bacteria	k__unclassified_d__Bacteria	p__Actinobacteria	c__Coriobacteriia	o__Eggerthellales	f__Eggerthellaceae	g__unclassified_f__Eggerthellaceae	s__Eggerthellaceae_bacterium_zg-893
d__Bacteria	k__unclassified_d__Bacteria	p__Actinobacteria	c__Coriobacteriia	o__unclassified_c__Coriobacteriia	f__unclassified_c__Coriobacteriia	g__Candidatus_Aphodovivens	s__Candidatus_Aphodovivens_avicola
d__Bacteria	k__unclassified_d__Bacteria	p__Actinobacteria	c__Coriobacteriia	o__unclassified_c__Coriobacteriia	f__unclassified_c__Coriobacteriia	g__Candidatus_Aphodovivens	s__Candidatus_Aphodovivens_avistercoris
d__Bacteria	k__unclassified_d__Bacteria	p__Actinobacteria	c__Coriobacteriia	o__unclassified_c__Coriobacteriia	f__unclassified_c__Coriobacteriia	g__Candidatus_Aphodovivens	s__Candidatus_Aphodovivens_excrementavium
d__Bacteria	k__unclassified_d__Bacteria	p__Actinobacteria	c__Coriobacteriia	o__unclassified_c__Coriobacteriia	f__unclassified_c__Coriobacteriia	g__unclassified_c__Coriobacteriia	s__Coriobacteriia_bacterium
d__Bacteria	k__unclassified_d__Bacteria	p__Bacteroidota	c__Bacteroidia	o__Bacteroidales	f__Bacteroidaceae	g__Bacteroides	s__Bacteroides_acidifaciens
d__Bacteria	k__unclassified_d__Bacteria	p__Bacteroidota	c__Bacteroidia	o__Bacteroidales	f__Bacteroidaceae	g__Bacteroides	s__Bacteroides_bouchesdurhonensis
d__Bacteria	k__unclassified_d__Bacteria	p__Bacteroidota	c__Bacteroidia	o__Bacteroidales	f__Bacteroidaceae	g__Bacteroides	s__Bacteroides_caccae
d__Bacteria	k__unclassified_d__Bacteria	p__Bacteroidota	c__Bacteroidia	o__Bacteroidales	f__Bacteroidaceae	g__Bacteroides	s__Bacteroides_caecigallinarum
d__Bacteria	k__unclassified_d__Bacteria	p__Bacteroidota	c__Bacteroidia	o__Bacteroidales	f__Bacteroidaceae	g__Bacteroides	s__Bacteroides_caecimuris
d__Bacteria	k__unclassified_d__Bacteria	p__Bacteroidota	c__Bacteroidia	o__Bacteroidales	f__Bacteroidaceae	g__Bacteroides	s__Bacteroides_cellulosilyticus
d__Bacteria	k__unclassified_d__Bacteria	p__Bacteroidota	c__Bacteroidia	o__Bacteroidales	f__Bacteroidaceae	g__Bacteroides	s__Bacteroides_clarus
d__Bacteria	k__unclassified_d__Bacteria	p__Bacteroidota	c__Bacteroidia	o__Bacteroidales	f__Bacteroidaceae	g__Bacteroides	s__Bacteroides_clarus_CAG:160
d__Bacteria	k__unclassified_d__Bacteria	p__Bacteroidota	c__Bacteroidia	o__Bacteroidales	f__Bacteroidaceae	g__Bacteroides	s__Bacteroides_congonensis
d__Bacteria	k__unclassified_d__Bacteria	p__Bacteroidota	c__Bacteroidia	o__Bacteroidales	f__Bacteroidaceae	g__Bacteroides	s__Bacteroides_eggerthii
d__Bacteria	k__unclassified_d__Bacteria	p__Bacteroidota	c__Bacteroidia	o__Bacteroidales	f__Bacteroidaceae	g__Bacteroides	s__Bacteroides_faecalis
d__Bacteria	k__unclassified_d__Bacteria	p__Bacteroidota	c__Bacteroidia	o__Bacteroidales	f__Bacteroidaceae	g__Bacteroides	s__Bacteroides_faecichinchillae
d__Bacteria	k__unclassified_d__Bacteria	p__Bacteroidota	c__Bacteroidia	o__Bacteroidales	f__Bacteroidaceae	g__Bacteroides	s__Bacteroides_faecis
d__Bacteria	k__unclassified_d__Bacteria	p__Bacteroidota	c__Bacteroidia	o__Bacteroidales	f__Bacteroidaceae	g__Bacteroides	s__Bacteroides_finegoldii
d__Bacteria	k__unclassified_d__Bacteria	p__Bacteroidota	c__Bacteroidia	o__Bacteroidales	f__Bacteroidaceae	g__Bacteroides	s__Bacteroides_fluxus
d__Bacteria	k__unclassified_d__Bacteria	p__Bacteroidota	c__Bacteroidia	o__Bacteroidales	f__Bacteroidaceae	g__Bacteroides	s__Bacteroides_fragilis
d__Bacteria	k__unclassified_d__Bacteria	p__Bacteroidota	c__Bacteroidia	o__Bacteroidales	f__Bacteroidaceae	g__Bacteroides	s__Bacteroides_fragilis_CAG:558
d__Bacteria	k__unclassified_d__Bacteria	p__Bacteroidota	c__Bacteroidia	o__Bacteroidales	f__Bacteroidaceae	g__Bacteroides	s__Bacteroides_gallinaceum
d__Bacteria	k__unclassified_d__Bacteria	p__Bacteroidota	c__Bacteroidia	o__Bacteroidales	f__Bacteroidaceae	g__Bacteroides	s__Bacteroides_gallinarum
d__Bacteria	k__unclassified_d__Bacteria	p__Bacteroidota	c__Bacteroidia	o__Bacteroidales	f__Bacteroidaceae	g__Bacteroides	s__Bacteroides_helcogenes
d__Bacteria	k__unclassified_d__Bacteria	p__Bacteroidota	c__Bacteroidia	o__Bacteroidales	f__Bacteroidaceae	g__Bacteroides	s__Bacteroides_heparinolyticus
d__Bacteria	k__unclassified_d__Bacteria	p__Bacteroidota	c__Bacteroidia	o__Bacteroidales	f__Bacteroidaceae	g__Bacteroides	s__Bacteroides_ilei
d__Bacteria	k__unclassified_d__Bacteria	p__Bacteroidota	c__Bacteroidia	o__Bacteroidales	f__Bacteroidaceae	g__Bacteroides	s__Bacteroides_intestinalis
d__Bacteria	k__unclassified_d__Bacteria	p__Bacteroidota	c__Bacteroidia	o__Bacteroidales	f__Bacteroidaceae	g__Bacteroides	s__Bacteroides_intestinalis_CAG:315
d__Bacteria	k__unclassified_d__Bacteria	p__Bacteroidota	c__Bacteroidia	o__Bacteroidales	f__Bacteroidaceae	g__Bacteroides	s__Bacteroides_intestinalis_CAG:564
d__Bacteria	k__unclassified_d__Bacteria	p__Bacteroidota	c__Bacteroidia	o__Bacteroidales	f__Bacteroidaceae	g__Bacteroides	s__Bacteroides_mediterraneensis
d__Bacteria	k__unclassified_d__Bacteria	p__Bacteroidota	c__Bacteroidia	o__Bacteroidales	f__Bacteroidaceae	g__Bacteroides	s__Bacteroides_muris
d__Bacteria	k__unclassified_d__Bacteria	p__Bacteroidota	c__Bacteroidia	o__Bacteroidales	f__Bacteroidaceae	g__Bacteroides	s__Bacteroides_nordii
d__Bacteria	k__unclassified_d__Bacteria	p__Bacteroidota	c__Bacteroidia	o__Bacteroidales	f__Bacteroidaceae	g__Bacteroides	s__Bacteroides_oleiciplenus
d__Bacteria	k__unclassified_d__Bacteria	p__Bacteroidota	c__Bacteroidia	o__Bacteroidales	f__Bacteroidaceae	g__Bacteroides	s__Bacteroides_ovatus
d__Bacteria	k__unclassified_d__Bacteria	p__Bacteroidota	c__Bacteroidia	o__Bacteroidales	f__Bacteroidaceae	g__Bacteroides	s__Bacteroides_pyogenes
d__Bacteria	k__unclassified_d__Bacteria	p__Bacteroidota	c__Bacteroidia	o__Bacteroidales	f__Bacteroidaceae	g__Bacteroides	s__Bacteroides_rodentium
d__Bacteria	k__unclassified_d__Bacteria	p__Bacteroidota	c__Bacteroidia	o__Bacteroidales	f__Bacteroidaceae	g__Bacteroides	s__Bacteroides_salyersiae
d__Bacteria	k__unclassified_d__Bacteria	p__Bacteroidota	c__Bacteroidia	o__Bacteroidales	f__Bacteroidaceae	g__Bacteroides	s__Bacteroides_sp
d__Bacteria	k__unclassified_d__Bacteria	p__Bacteroidota	c__Bacteroidia	o__Bacteroidales	f__Bacteroidaceae	g__Bacteroides	s__Bacteroides_sp.
d__Bacteria	k__unclassified_d__Bacteria	p__Bacteroidota	c__Bacteroidia	o__Bacteroidales	f__Bacteroidaceae	g__Bacteroides	s__Bacteroides_sp._1001136B_160425_E2
d__Bacteria	k__unclassified_d__Bacteria	p__Bacteroidota	c__Bacteroidia	o__Bacteroidales	f__Bacteroidaceae	g__Bacteroides	s__Bacteroides_sp._14(A)
d__Bacteria	k__unclassified_d__Bacteria	p__Bacteroidota	c__Bacteroidia	o__Bacteroidales	f__Bacteroidaceae	g__Bacteroides	s__Bacteroides_sp._1_1_14
d__Bacteria	k__unclassified_d__Bacteria	p__Bacteroidota	c__Bacteroidia	o__Bacteroidales	f__Bacteroidaceae	g__Bacteroides	s__Bacteroides_sp._1_1_30
d__Bacteria	k__unclassified_d__Bacteria	p__Bacteroidota	c__Bacteroidia	o__Bacteroidales	f__Bacteroidaceae	g__Bacteroides	s__Bacteroides_sp._224
d__Bacteria	k__unclassified_d__Bacteria	p__Bacteroidota	c__Bacteroidia	o__Bacteroidales	f__Bacteroidaceae	g__Bacteroides	s__Bacteroides_sp._2_1_22
d__Bacteria	k__unclassified_d__Bacteria	p__Bacteroidota	c__Bacteroidia	o__Bacteroidales	f__Bacteroidaceae	g__Bacteroides	s__Bacteroides_sp._2_1_33B
d__Bacteria	k__unclassified_d__Bacteria	p__Bacteroidota	c__Bacteroidia	o__Bacteroidales	f__Bacteroidaceae	g__Bacteroides	s__Bacteroides_sp._3_1_13
d__Bacteria	k__unclassified_d__Bacteria	p__Bacteroidota	c__Bacteroidia	o__Bacteroidales	f__Bacteroidaceae	g__Bacteroides	s__Bacteroides_sp._3_1_23
d__Bacteria	k__unclassified_d__Bacteria	p__Bacteroidota	c__Bacteroidia	o__Bacteroidales	f__Bacteroidaceae	g__Bacteroides	s__Bacteroides_sp._3_1_33FAA
d__Bacteria	k__unclassified_d__Bacteria	p__Bacteroidota	c__Bacteroidia	o__Bacteroidales	f__Bacteroidaceae	g__Bacteroides	s__Bacteroides_sp._3_1_40A
d__Bacteria	k__unclassified_d__Bacteria	p__Bacteroidota	c__Bacteroidia	o__Bacteroidales	f__Bacteroidaceae	g__Bacteroides	s__Bacteroides_sp._43_108
d__Bacteria	k__unclassified_d__Bacteria	p__Bacteroidota	c__Bacteroidia	o__Bacteroidales	f__Bacteroidaceae	g__Bacteroides	s__Bacteroides_sp._4_3_47FAA
d__Bacteria	k__unclassified_d__Bacteria	p__Bacteroidota	c__Bacteroidia	o__Bacteroidales	f__Bacteroidaceae	g__Bacteroides	s__Bacteroides_sp._51
d__Bacteria	k__unclassified_d__Bacteria	p__Bacteroidota	c__Bacteroidia	o__Bacteroidales	f__Bacteroidaceae	g__Bacteroides	s__Bacteroides_sp._519
d__Bacteria	k__unclassified_d__Bacteria	p__Bacteroidota	c__Bacteroidia	o__Bacteroidales	f__Bacteroidaceae	g__Bacteroides	s__Bacteroides_sp._9_1_42FAA
d__Bacteria	k__unclassified_d__Bacteria	p__Bacteroidota	c__Bacteroidia	o__Bacteroidales	f__Bacteroidaceae	g__Bacteroides	s__Bacteroides_sp._AF25-38AC
d__Bacteria	k__unclassified_d__Bacteria	p__Bacteroidota	c__Bacteroidia	o__Bacteroidales	f__Bacteroidaceae	g__Bacteroides	s__Bacteroides_sp._AF29-11
d__Bacteria	k__unclassified_d__Bacteria	p__Bacteroidota	c__Bacteroidia	o__Bacteroidales	f__Bacteroidaceae	g__Bacteroides	s__Bacteroides_sp._AF33-23
d__Bacteria	k__unclassified_d__Bacteria	p__Bacteroidota	c__Bacteroidia	o__Bacteroidales	f__Bacteroidaceae	g__Bacteroides	s__Bacteroides_sp._AF34-31BH
d__Bacteria	k__unclassified_d__Bacteria	p__Bacteroidota	c__Bacteroidia	o__Bacteroidales	f__Bacteroidaceae	g__Bacteroides	s__Bacteroides_sp._AF39-16AC
d__Bacteria	k__unclassified_d__Bacteria	p__Bacteroidota	c__Bacteroidia	o__Bacteroidales	f__Bacteroidaceae	g__Bacteroides	s__Bacteroides_sp._AM16-15
d__Bacteria	k__unclassified_d__Bacteria	p__Bacteroidota	c__Bacteroidia	o__Bacteroidales	f__Bacteroidaceae	g__Bacteroides	s__Bacteroides_sp._AM16-24
d__Bacteria	k__unclassified_d__Bacteria	p__Bacteroidota	c__Bacteroidia	o__Bacteroidales	f__Bacteroidaceae	g__Bacteroides	s__Bacteroides_sp._AM54-2NS
d__Bacteria	k__unclassified_d__Bacteria	p__Bacteroidota	c__Bacteroidia	o__Bacteroidales	f__Bacteroidaceae	g__Bacteroides	s__Bacteroides_sp._AR20
d__Bacteria	k__unclassified_d__Bacteria	p__Bacteroidota	c__Bacteroidia	o__Bacteroidales	f__Bacteroidaceae	g__Bacteroides	s__Bacteroides_sp._An269
d__Bacteria	k__unclassified_d__Bacteria	p__Bacteroidota	c__Bacteroidia	o__Bacteroidales	f__Bacteroidaceae	g__Bacteroides	s__Bacteroides_sp._An51A
d__Bacteria	k__unclassified_d__Bacteria	p__Bacteroidota	c__Bacteroidia	o__Bacteroidales	f__Bacteroidaceae	g__Bacteroides	s__Bacteroides_sp._CACC_737
d__Bacteria	k__unclassified_d__Bacteria	p__Bacteroidota	c__Bacteroidia	o__Bacteroidales	f__Bacteroidaceae	g__Bacteroides	s__Bacteroides_sp._CAG:1060_57_27
d__Bacteria	k__unclassified_d__Bacteria	p__Bacteroidota	c__Bacteroidia	o__Bacteroidales	f__Bacteroidaceae	g__Bacteroides	s__Bacteroides_sp._CAG:1076
d__Bacteria	k__unclassified_d__Bacteria	p__Bacteroidota	c__Bacteroidia	o__Bacteroidales	f__Bacteroidaceae	g__Bacteroides	s__Bacteroides_sp._CAG:189
d__Bacteria	k__unclassified_d__Bacteria	p__Bacteroidota	c__Bacteroidia	o__Bacteroidales	f__Bacteroidaceae	g__Bacteroides	s__Bacteroides_sp._CAG:443
d__Bacteria	k__unclassified_d__Bacteria	p__Bacteroidota	c__Bacteroidia	o__Bacteroidales	f__Bacteroidaceae	g__Bacteroides	s__Bacteroides_sp._CAG:530
d__Bacteria	k__unclassified_d__Bacteria	p__Bacteroidota	c__Bacteroidia	o__Bacteroidales	f__Bacteroidaceae	g__Bacteroides	s__Bacteroides_sp._CAG:545
d__Bacteria	k__unclassified_d__Bacteria	p__Bacteroidota	c__Bacteroidia	o__Bacteroidales	f__Bacteroidaceae	g__Bacteroides	s__Bacteroides_sp._CAG:598
d__Bacteria	k__unclassified_d__Bacteria	p__Bacteroidota	c__Bacteroidia	o__Bacteroidales	f__Bacteroidaceae	g__Bacteroides	s__Bacteroides_sp._CAG:709
d__Bacteria	k__unclassified_d__Bacteria	p__Bacteroidota	c__Bacteroidia	o__Bacteroidales	f__Bacteroidaceae	g__Bacteroides	s__Bacteroides_sp._CAG:754
d__Bacteria	k__unclassified_d__Bacteria	p__Bacteroidota	c__Bacteroidia	o__Bacteroidales	f__Bacteroidaceae	g__Bacteroides	s__Bacteroides_sp._CAG:927
d__Bacteria	k__unclassified_d__Bacteria	p__Bacteroidota	c__Bacteroidia	o__Bacteroidales	f__Bacteroidaceae	g__Bacteroides	s__Bacteroides_sp._CBA7301
d__Bacteria	k__unclassified_d__Bacteria	p__Bacteroidota	c__Bacteroidia	o__Bacteroidales	f__Bacteroidaceae	g__Bacteroides	s__Bacteroides_sp._D1
d__Bacteria	k__unclassified_d__Bacteria	p__Bacteroidota	c__Bacteroidia	o__Bacteroidales	f__Bacteroidaceae	g__Bacteroides	s__Bacteroides_sp._D2
d__Bacteria	k__unclassified_d__Bacteria	p__Bacteroidota	c__Bacteroidia	o__Bacteroidales	f__Bacteroidaceae	g__Bacteroides	s__Bacteroides_sp._D20
d__Bacteria	k__unclassified_d__Bacteria	p__Bacteroidota	c__Bacteroidia	o__Bacteroidales	f__Bacteroidaceae	g__Bacteroides	s__Bacteroides_sp._ET225
d__Bacteria	k__unclassified_d__Bacteria	p__Bacteroidota	c__Bacteroidia	o__Bacteroidales	f__Bacteroidaceae	g__Bacteroides	s__Bacteroides_sp._ET336
d__Bacteria	k__unclassified_d__Bacteria	p__Bacteroidota	c__Bacteroidia	o__Bacteroidales	f__Bacteroidaceae	g__Bacteroides	s__Bacteroides_sp._ET71
d__Bacteria	k__unclassified_d__Bacteria	p__Bacteroidota	c__Bacteroidia	o__Bacteroidales	f__Bacteroidaceae	g__Bacteroides	s__Bacteroides_sp._FSHCM14E1
d__Bacteria	k__unclassified_d__Bacteria	p__Bacteroidota	c__Bacteroidia	o__Bacteroidales	f__Bacteroidaceae	g__Bacteroides	s__Bacteroides_sp._GM023
d__Bacteria	k__unclassified_d__Bacteria	p__Bacteroidota	c__Bacteroidia	o__Bacteroidales	f__Bacteroidaceae	g__Bacteroides	s__Bacteroides_sp._HPS0048
d__Bacteria	k__unclassified_d__Bacteria	p__Bacteroidota	c__Bacteroidia	o__Bacteroidales	f__Bacteroidaceae	g__Bacteroides	s__Bacteroides_sp._K03
d__Bacteria	k__unclassified_d__Bacteria	p__Bacteroidota	c__Bacteroidia	o__Bacteroidales	f__Bacteroidaceae	g__Bacteroides	s__Bacteroides_sp._L10-4
d__Bacteria	k__unclassified_d__Bacteria	p__Bacteroidota	c__Bacteroidia	o__Bacteroidales	f__Bacteroidaceae	g__Bacteroides	s__Bacteroides_sp._Marseille-P3684
d__Bacteria	k__unclassified_d__Bacteria	p__Bacteroidota	c__Bacteroidia	o__Bacteroidales	f__Bacteroidaceae	g__Bacteroides	s__Bacteroides_sp._NM69_E16B
d__Bacteria	k__unclassified_d__Bacteria	p__Bacteroidota	c__Bacteroidia	o__Bacteroidales	f__Bacteroidaceae	g__Bacteroides	s__Bacteroides_sp._NSJ-21
d__Bacteria	k__unclassified_d__Bacteria	p__Bacteroidota	c__Bacteroidia	o__Bacteroidales	f__Bacteroidaceae	g__Bacteroides	s__Bacteroides_stercorirosoris
d__Bacteria	k__unclassified_d__Bacteria	p__Bacteroidota	c__Bacteroidia	o__Bacteroidales	f__Bacteroidaceae	g__Bacteroides	s__Bacteroides_stercoris
d__Bacteria	k__unclassified_d__Bacteria	p__Bacteroidota	c__Bacteroidia	o__Bacteroidales	f__Bacteroidaceae	g__Bacteroides	s__Bacteroides_thetaiotaomicron
d__Bacteria	k__unclassified_d__Bacteria	p__Bacteroidota	c__Bacteroidia	o__Bacteroidales	f__Bacteroidaceae	g__Bacteroides	s__Bacteroides_thetaiotaomicron_CAG:40
d__Bacteria	k__unclassified_d__Bacteria	p__Bacteroidota	c__Bacteroidia	o__Bacteroidales	f__Bacteroidaceae	g__Bacteroides	s__Bacteroides_timonensis
d__Bacteria	k__unclassified_d__Bacteria	p__Bacteroidota	c__Bacteroidia	o__Bacteroidales	f__Bacteroidaceae	g__Bacteroides	s__Bacteroides_togonis
d__Bacteria	k__unclassified_d__Bacteria	p__Bacteroidota	c__Bacteroidia	o__Bacteroidales	f__Bacteroidaceae	g__Bacteroides	s__Bacteroides_uniformis
d__Bacteria	k__unclassified_d__Bacteria	p__Bacteroidota	c__Bacteroidia	o__Bacteroidales	f__Bacteroidaceae	g__Bacteroides	s__Bacteroides_xylanisolvens
d__Bacteria	k__unclassified_d__Bacteria	p__Bacteroidota	c__Bacteroidia	o__Bacteroidales	f__Bacteroidaceae	g__Bacteroides	s__Candidatus_Bacteroides_merdigallinarum
d__Bacteria	k__unclassified_d__Bacteria	p__Bacteroidota	c__Bacteroidia	o__Bacteroidales	f__Bacteroidaceae	g__Bacteroides	s__unclassified_g__Bacteroides
d__Bacteria	k__unclassified_d__Bacteria	p__Bacteroidota	c__Bacteroidia	o__Bacteroidales	f__Bacteroidaceae	g__Bacteroides	s__uncultured_Bacteroides_sp.
d__Bacteria	k__unclassified_d__Bacteria	p__Bacteroidota	c__Bacteroidia	o__Bacteroidales	f__Bacteroidaceae	g__Caecibacteroides	s__Caecibacteroides_pullorum
d__Bacteria	k__unclassified_d__Bacteria	p__Bacteroidota	c__Bacteroidia	o__Bacteroidales	f__Bacteroidaceae	g__Candidatus_Caccoplasma	s__Candidatus_Caccoplasma_merdavium
d__Bacteria	k__unclassified_d__Bacteria	p__Bacteroidota	c__Bacteroidia	o__Bacteroidales	f__Bacteroidaceae	g__Mediterranea	s__Mediterranea_massiliensis
d__Bacteria	k__unclassified_d__Bacteria	p__Bacteroidota	c__Bacteroidia	o__Bacteroidales	f__Bacteroidaceae	g__Mediterranea	s__Mediterranea_sp._An20
d__Bacteria	k__unclassified_d__Bacteria	p__Bacteroidota	c__Bacteroidia	o__Bacteroidales	f__Bacteroidaceae	g__Phocaeicola	s__Candidatus_Phocaeicola_excrementigallinarum
d__Bacteria	k__unclassified_d__Bacteria	p__Bacteroidota	c__Bacteroidia	o__Bacteroidales	f__Bacteroidaceae	g__Phocaeicola	s__Candidatus_Phocaeicola_faecigallinarum
d__Bacteria	k__unclassified_d__Bacteria	p__Bacteroidota	c__Bacteroidia	o__Bacteroidales	f__Bacteroidaceae	g__Phocaeicola	s__Candidatus_Phocaeicola_faecipullorum
d__Bacteria	k__unclassified_d__Bacteria	p__Bacteroidota	c__Bacteroidia	o__Bacteroidales	f__Bacteroidaceae	g__Phocaeicola	s__Candidatus_Phocaeicola_gallinarum
d__Bacteria	k__unclassified_d__Bacteria	p__Bacteroidota	c__Bacteroidia	o__Bacteroidales	f__Bacteroidaceae	g__Phocaeicola	s__Candidatus_Phocaeicola_gallistercoris
d__Bacteria	k__unclassified_d__Bacteria	p__Bacteroidota	c__Bacteroidia	o__Bacteroidales	f__Bacteroidaceae	g__Phocaeicola	s__Phocaeicola_barnesiae
d__Bacteria	k__unclassified_d__Bacteria	p__Bacteroidota	c__Bacteroidia	o__Bacteroidales	f__Bacteroidaceae	g__Phocaeicola	s__Phocaeicola_coprocola
d__Bacteria	k__unclassified_d__Bacteria	p__Bacteroidota	c__Bacteroidia	o__Bacteroidales	f__Bacteroidaceae	g__Phocaeicola	s__Phocaeicola_coprophilus
d__Bacteria	k__unclassified_d__Bacteria	p__Bacteroidota	c__Bacteroidia	o__Bacteroidales	f__Bacteroidaceae	g__Phocaeicola	s__Phocaeicola_dorei
d__Bacteria	k__unclassified_d__Bacteria	p__Bacteroidota	c__Bacteroidia	o__Bacteroidales	f__Bacteroidaceae	g__Phocaeicola	s__Phocaeicola_faecalis
d__Bacteria	k__unclassified_d__Bacteria	p__Bacteroidota	c__Bacteroidia	o__Bacteroidales	f__Bacteroidaceae	g__Phocaeicola	s__Phocaeicola_faecicola
d__Bacteria	k__unclassified_d__Bacteria	p__Bacteroidota	c__Bacteroidia	o__Bacteroidales	f__Bacteroidaceae	g__Phocaeicola	s__Phocaeicola_faecium
d__Bacteria	k__unclassified_d__Bacteria	p__Bacteroidota	c__Bacteroidia	o__Bacteroidales	f__Bacteroidaceae	g__Phocaeicola	s__Phocaeicola_intestinalis
d__Bacteria	k__unclassified_d__Bacteria	p__Bacteroidota	c__Bacteroidia	o__Bacteroidales	f__Bacteroidaceae	g__Phocaeicola	s__Phocaeicola_massiliensis
d__Bacteria	k__unclassified_d__Bacteria	p__Bacteroidota	c__Bacteroidia	o__Bacteroidales	f__Bacteroidaceae	g__Phocaeicola	s__Phocaeicola_plebeius
d__Bacteria	k__unclassified_d__Bacteria	p__Bacteroidota	c__Bacteroidia	o__Bacteroidales	f__Bacteroidaceae	g__Phocaeicola	s__Phocaeicola_salanitronis
d__Bacteria	k__unclassified_d__Bacteria	p__Bacteroidota	c__Bacteroidia	o__Bacteroidales	f__Bacteroidaceae	g__Phocaeicola	s__Phocaeicola_sartorii
d__Bacteria	k__unclassified_d__Bacteria	p__Bacteroidota	c__Bacteroidia	o__Bacteroidales	f__Bacteroidaceae	g__Phocaeicola	s__Phocaeicola_sp.
d__Bacteria	k__unclassified_d__Bacteria	p__Bacteroidota	c__Bacteroidia	o__Bacteroidales	f__Bacteroidaceae	g__Phocaeicola	s__Phocaeicola_vulgatus
d__Bacteria	k__unclassified_d__Bacteria	p__Bacteroidota	c__Bacteroidia	o__Bacteroidales	f__Bacteroidaceae	g__Phocaeicola	s__unclassified_g__Phocaeicola
d__Bacteria	k__unclassified_d__Bacteria	p__Bacteroidota	c__Bacteroidia	o__Bacteroidales	f__Bacteroidaceae	g__unclassified_f__Bacteroidaceae	s__Bacteroidaceae_bacterium
d__Bacteria	k__unclassified_d__Bacteria	p__Bacteroidota	c__Bacteroidia	o__Bacteroidales	f__Bacteroidaceae	g__unclassified_f__Bacteroidaceae	s__unclassified_f__Bacteroidaceae
d__Bacteria	k__unclassified_d__Bacteria	p__Bacteroidota	c__Bacteroidia	o__Bacteroidales	f__Barnesiellaceae	g__Barnesiella	s__Barnesiella_intestinihominis
d__Bacteria	k__unclassified_d__Bacteria	p__Bacteroidota	c__Bacteroidia	o__Bacteroidales	f__Barnesiellaceae	g__Barnesiella	s__Barnesiella_sp.
d__Bacteria	k__unclassified_d__Bacteria	p__Bacteroidota	c__Bacteroidia	o__Bacteroidales	f__Barnesiellaceae	g__Barnesiella	s__Barnesiella_sp._An22
d__Bacteria	k__unclassified_d__Bacteria	p__Bacteroidota	c__Bacteroidia	o__Bacteroidales	f__Barnesiellaceae	g__Barnesiella	s__Barnesiella_sp._B2-R-119
d__Bacteria	k__unclassified_d__Bacteria	p__Bacteroidota	c__Bacteroidia	o__Bacteroidales	f__Barnesiellaceae	g__Barnesiella	s__Barnesiella_sp._CU968
d__Bacteria	k__unclassified_d__Bacteria	p__Bacteroidota	c__Bacteroidia	o__Bacteroidales	f__Barnesiellaceae	g__Barnesiella	s__Barnesiella_sp._ET7
d__Bacteria	k__unclassified_d__Bacteria	p__Bacteroidota	c__Bacteroidia	o__Bacteroidales	f__Barnesiellaceae	g__Barnesiella	s__Barnesiella_sp._GGCC_0306
d__Bacteria	k__unclassified_d__Bacteria	p__Bacteroidota	c__Bacteroidia	o__Bacteroidales	f__Barnesiellaceae	g__Barnesiella	s__Barnesiella_sp._WM24
d__Bacteria	k__unclassified_d__Bacteria	p__Bacteroidota	c__Bacteroidia	o__Bacteroidales	f__Barnesiellaceae	g__Barnesiella	s__Barnesiella_viscericola
d__Bacteria	k__unclassified_d__Bacteria	p__Bacteroidota	c__Bacteroidia	o__Bacteroidales	f__Barnesiellaceae	g__Barnesiella	s__Candidatus_Barnesiella_excrementavium
d__Bacteria	k__unclassified_d__Bacteria	p__Bacteroidota	c__Bacteroidia	o__Bacteroidales	f__Barnesiellaceae	g__Barnesiella	s__Candidatus_Barnesiella_excrementigallinarum
d__Bacteria	k__unclassified_d__Bacteria	p__Bacteroidota	c__Bacteroidia	o__Bacteroidales	f__Barnesiellaceae	g__Barnesiella	s__Candidatus_Barnesiella_merdigallinarum
d__Bacteria	k__unclassified_d__Bacteria	p__Bacteroidota	c__Bacteroidia	o__Bacteroidales	f__Barnesiellaceae	g__Barnesiella	s__unclassified_g__Barnesiella
d__Bacteria	k__unclassified_d__Bacteria	p__Bacteroidota	c__Bacteroidia	o__Bacteroidales	f__Barnesiellaceae	g__Coprobacter	s__Coprobacter_fastidiosus
d__Bacteria	k__unclassified_d__Bacteria	p__Bacteroidota	c__Bacteroidia	o__Bacteroidales	f__Barnesiellaceae	g__Coprobacter	s__Coprobacter_secundus
d__Bacteria	k__unclassified_d__Bacteria	p__Bacteroidota	c__Bacteroidia	o__Bacteroidales	f__Barnesiellaceae	g__Coprobacter	s__Coprobacter_sp.
d__Bacteria	k__unclassified_d__Bacteria	p__Bacteroidota	c__Bacteroidia	o__Bacteroidales	f__Barnesiellaceae	g__Coprobacter	s__Coprobacter_sp._LH1063
d__Bacteria	k__unclassified_d__Bacteria	p__Bacteroidota	c__Bacteroidia	o__Bacteroidales	f__Dysgonomonadaceae	g__Dysgonomonas	s__Dysgonomonas_sp._511
d__Bacteria	k__unclassified_d__Bacteria	p__Bacteroidota	c__Bacteroidia	o__Bacteroidales	f__Dysgonomonadaceae	g__Dysgonomonas	s__Dysgonomonas_sp._HDW5A
d__Bacteria	k__unclassified_d__Bacteria	p__Bacteroidota	c__Bacteroidia	o__Bacteroidales	f__Dysgonomonadaceae	g__Dysgonomonas	s__uncultured_Dysgonomonas_sp.
d__Bacteria	k__unclassified_d__Bacteria	p__Bacteroidota	c__Bacteroidia	o__Bacteroidales	f__Dysgonomonadaceae	g__Proteiniphilum	s__Proteiniphilum_acetatigenes
d__Bacteria	k__unclassified_d__Bacteria	p__Bacteroidota	c__Bacteroidia	o__Bacteroidales	f__Dysgonomonadaceae	g__Proteiniphilum	s__Proteiniphilum_saccharofermentans
d__Bacteria	k__unclassified_d__Bacteria	p__Bacteroidota	c__Bacteroidia	o__Bacteroidales	f__Dysgonomonadaceae	g__Proteiniphilum	s__Proteiniphilum_sp._JNU-WLY501
d__Bacteria	k__unclassified_d__Bacteria	p__Bacteroidota	c__Bacteroidia	o__Bacteroidales	f__Lentimicrobiaceae	g__unclassified_f__Lentimicrobiaceae	s__Lentimicrobiaceae_bacterium
d__Bacteria	k__unclassified_d__Bacteria	p__Bacteroidota	c__Bacteroidia	o__Bacteroidales	f__Muribaculaceae	g__Candidatus_Amulumruptor	s__Candidatus_Amulumruptor_caecigallinarius
d__Bacteria	k__unclassified_d__Bacteria	p__Bacteroidota	c__Bacteroidia	o__Bacteroidales	f__Muribaculaceae	g__Candidatus_Homeothermus	s__Candidatus_Homeothermus_sp.
d__Bacteria	k__unclassified_d__Bacteria	p__Bacteroidota	c__Bacteroidia	o__Bacteroidales	f__Muribaculaceae	g__Duncaniella	s__Duncaniella_dubosii
d__Bacteria	k__unclassified_d__Bacteria	p__Bacteroidota	c__Bacteroidia	o__Bacteroidales	f__Muribaculaceae	g__Duncaniella	s__Duncaniella_freteri
d__Bacteria	k__unclassified_d__Bacteria	p__Bacteroidota	c__Bacteroidia	o__Bacteroidales	f__Muribaculaceae	g__Duncaniella	s__Duncaniella_muris
d__Bacteria	k__unclassified_d__Bacteria	p__Bacteroidota	c__Bacteroidia	o__Bacteroidales	f__Muribaculaceae	g__Duncaniella	s__Duncaniella_sp.
d__Bacteria	k__unclassified_d__Bacteria	p__Bacteroidota	c__Bacteroidia	o__Bacteroidales	f__Muribaculaceae	g__Duncaniella	s__Duncaniella_sp._B8
d__Bacteria	k__unclassified_d__Bacteria	p__Bacteroidota	c__Bacteroidia	o__Bacteroidales	f__Muribaculaceae	g__Duncaniella	s__Duncaniella_sp._C9
d__Bacteria	k__unclassified_d__Bacteria	p__Bacteroidota	c__Bacteroidia	o__Bacteroidales	f__Muribaculaceae	g__Duncaniella	s__unclassified_g__Duncaniella
d__Bacteria	k__unclassified_d__Bacteria	p__Bacteroidota	c__Bacteroidia	o__Bacteroidales	f__Muribaculaceae	g__Heminiphilus	s__Heminiphilus_faecis
d__Bacteria	k__unclassified_d__Bacteria	p__Bacteroidota	c__Bacteroidia	o__Bacteroidales	f__Muribaculaceae	g__Muribaculum	s__Muribaculum_gordoncarteri
d__Bacteria	k__unclassified_d__Bacteria	p__Bacteroidota	c__Bacteroidia	o__Bacteroidales	f__Muribaculaceae	g__Muribaculum	s__Muribaculum_intestinale
d__Bacteria	k__unclassified_d__Bacteria	p__Bacteroidota	c__Bacteroidia	o__Bacteroidales	f__Muribaculaceae	g__Muribaculum	s__Muribaculum_sp.
d__Bacteria	k__unclassified_d__Bacteria	p__Bacteroidota	c__Bacteroidia	o__Bacteroidales	f__Muribaculaceae	g__Muribaculum	s__Muribaculum_sp._NM65_B17
d__Bacteria	k__unclassified_d__Bacteria	p__Bacteroidota	c__Bacteroidia	o__Bacteroidales	f__Muribaculaceae	g__Muribaculum	s__unclassified_g__Muribaculum
d__Bacteria	k__unclassified_d__Bacteria	p__Bacteroidota	c__Bacteroidia	o__Bacteroidales	f__Muribaculaceae	g__Paramuribaculum	s__Paramuribaculum_intestinale
d__Bacteria	k__unclassified_d__Bacteria	p__Bacteroidota	c__Bacteroidia	o__Bacteroidales	f__Muribaculaceae	g__Paramuribaculum	s__Paramuribaculum_sp.
d__Bacteria	k__unclassified_d__Bacteria	p__Bacteroidota	c__Bacteroidia	o__Bacteroidales	f__Muribaculaceae	g__Sodaliphilus	s__Sodaliphilus_pleomorphus
d__Bacteria	k__unclassified_d__Bacteria	p__Bacteroidota	c__Bacteroidia	o__Bacteroidales	f__Muribaculaceae	g__unclassified_f__Muribaculaceae	s__Muribaculaceae_bacterium
d__Bacteria	k__unclassified_d__Bacteria	p__Bacteroidota	c__Bacteroidia	o__Bacteroidales	f__Muribaculaceae	g__unclassified_f__Muribaculaceae	s__Muribaculaceae_bacterium_Isolate-001_(NCI)
d__Bacteria	k__unclassified_d__Bacteria	p__Bacteroidota	c__Bacteroidia	o__Bacteroidales	f__Muribaculaceae	g__unclassified_f__Muribaculaceae	s__Muribaculaceae_bacterium_Isolate-002_(NCI)
d__Bacteria	k__unclassified_d__Bacteria	p__Bacteroidota	c__Bacteroidia	o__Bacteroidales	f__Muribaculaceae	g__unclassified_f__Muribaculaceae	s__Muribaculaceae_bacterium_Isolate-004_(NCI)
d__Bacteria	k__unclassified_d__Bacteria	p__Bacteroidota	c__Bacteroidia	o__Bacteroidales	f__Muribaculaceae	g__unclassified_f__Muribaculaceae	s__Muribaculaceae_bacterium_Isolate-007_(NCI)
d__Bacteria	k__unclassified_d__Bacteria	p__Bacteroidota	c__Bacteroidia	o__Bacteroidales	f__Muribaculaceae	g__unclassified_f__Muribaculaceae	s__Muribaculaceae_bacterium_Isolate-013_(NCI)
d__Bacteria	k__unclassified_d__Bacteria	p__Bacteroidota	c__Bacteroidia	o__Bacteroidales	f__Muribaculaceae	g__unclassified_f__Muribaculaceae	s__Muribaculaceae_bacterium_Isolate-036_(Harlan)
d__Bacteria	k__unclassified_d__Bacteria	p__Bacteroidota	c__Bacteroidia	o__Bacteroidales	f__Muribaculaceae	g__unclassified_f__Muribaculaceae	s__Muribaculaceae_bacterium_Isolate-037_(Harlan)
d__Bacteria	k__unclassified_d__Bacteria	p__Bacteroidota	c__Bacteroidia	o__Bacteroidales	f__Muribaculaceae	g__unclassified_f__Muribaculaceae	s__Muribaculaceae_bacterium_Isolate-039_(Harlan)
d__Bacteria	k__unclassified_d__Bacteria	p__Bacteroidota	c__Bacteroidia	o__Bacteroidales	f__Muribaculaceae	g__unclassified_f__Muribaculaceae	s__Muribaculaceae_bacterium_Isolate-042_(Harlan)
d__Bacteria	k__unclassified_d__Bacteria	p__Bacteroidota	c__Bacteroidia	o__Bacteroidales	f__Muribaculaceae	g__unclassified_f__Muribaculaceae	s__Muribaculaceae_bacterium_Isolate-043_(Harlan)
d__Bacteria	k__unclassified_d__Bacteria	p__Bacteroidota	c__Bacteroidia	o__Bacteroidales	f__Muribaculaceae	g__unclassified_f__Muribaculaceae	s__Muribaculaceae_bacterium_Isolate-077_(Janvier)
d__Bacteria	k__unclassified_d__Bacteria	p__Bacteroidota	c__Bacteroidia	o__Bacteroidales	f__Muribaculaceae	g__unclassified_f__Muribaculaceae	s__Muribaculaceae_bacterium_Isolate-080_(Janvier)
d__Bacteria	k__unclassified_d__Bacteria	p__Bacteroidota	c__Bacteroidia	o__Bacteroidales	f__Muribaculaceae	g__unclassified_f__Muribaculaceae	s__Muribaculaceae_bacterium_Isolate-083_(Janvier)
d__Bacteria	k__unclassified_d__Bacteria	p__Bacteroidota	c__Bacteroidia	o__Bacteroidales	f__Muribaculaceae	g__unclassified_f__Muribaculaceae	s__Muribaculaceae_bacterium_Isolate-084_(Janvier)
d__Bacteria	k__unclassified_d__Bacteria	p__Bacteroidota	c__Bacteroidia	o__Bacteroidales	f__Muribaculaceae	g__unclassified_f__Muribaculaceae	s__Muribaculaceae_bacterium_Isolate-100_(HZI)
d__Bacteria	k__unclassified_d__Bacteria	p__Bacteroidota	c__Bacteroidia	o__Bacteroidales	f__Muribaculaceae	g__unclassified_f__Muribaculaceae	s__Muribaculaceae_bacterium_Isolate-102_(HZI)
d__Bacteria	k__unclassified_d__Bacteria	p__Bacteroidota	c__Bacteroidia	o__Bacteroidales	f__Muribaculaceae	g__unclassified_f__Muribaculaceae	s__Muribaculaceae_bacterium_Isolate-104_(HZI)
d__Bacteria	k__unclassified_d__Bacteria	p__Bacteroidota	c__Bacteroidia	o__Bacteroidales	f__Muribaculaceae	g__unclassified_f__Muribaculaceae	s__Muribaculaceae_bacterium_Isolate-105_(HZI)
d__Bacteria	k__unclassified_d__Bacteria	p__Bacteroidota	c__Bacteroidia	o__Bacteroidales	f__Muribaculaceae	g__unclassified_f__Muribaculaceae	s__Muribaculaceae_bacterium_Isolate-110_(HZI)
d__Bacteria	k__unclassified_d__Bacteria	p__Bacteroidota	c__Bacteroidia	o__Bacteroidales	f__Muribaculaceae	g__unclassified_f__Muribaculaceae	s__Muribaculaceae_bacterium_Isolate-113_(HZI)
d__Bacteria	k__unclassified_d__Bacteria	p__Bacteroidota	c__Bacteroidia	o__Bacteroidales	f__Muribaculaceae	g__unclassified_f__Muribaculaceae	s__Muribaculaceae_bacterium_Isolate-114_(HZI)
d__Bacteria	k__unclassified_d__Bacteria	p__Bacteroidota	c__Bacteroidia	o__Bacteroidales	f__Muribaculaceae	g__unclassified_f__Muribaculaceae	s__Muribaculaceae_bacterium_M3
d__Bacteria	k__unclassified_d__Bacteria	p__Bacteroidota	c__Bacteroidia	o__Bacteroidales	f__Muribaculaceae	g__unclassified_f__Muribaculaceae	s__Muribaculaceae_bacterium_S4
d__Bacteria	k__unclassified_d__Bacteria	p__Bacteroidota	c__Bacteroidia	o__Bacteroidales	f__Muribaculaceae	g__unclassified_f__Muribaculaceae	s__Muribaculaceae_bacterium_Z1
d__Bacteria	k__unclassified_d__Bacteria	p__Bacteroidota	c__Bacteroidia	o__Bacteroidales	f__Muribaculaceae	g__unclassified_f__Muribaculaceae	s__unclassified_f__Muribaculaceae
d__Bacteria	k__unclassified_d__Bacteria	p__Bacteroidota	c__Bacteroidia	o__Bacteroidales	f__Muribaculaceae	g__unclassified_f__Muribaculaceae	s__uncultured_Muribaculaceae_bacterium
d__Bacteria	k__unclassified_d__Bacteria	p__Bacteroidota	c__Bacteroidia	o__Bacteroidales	f__Odoribacteraceae	g__Butyricimonas	s__Butyricimonas_faecihominis
d__Bacteria	k__unclassified_d__Bacteria	p__Bacteroidota	c__Bacteroidia	o__Bacteroidales	f__Odoribacteraceae	g__Butyricimonas	s__Butyricimonas_paravirosa
d__Bacteria	k__unclassified_d__Bacteria	p__Bacteroidota	c__Bacteroidia	o__Bacteroidales	f__Odoribacteraceae	g__Butyricimonas	s__Butyricimonas_sp._Marseille-P3923
d__Bacteria	k__unclassified_d__Bacteria	p__Bacteroidota	c__Bacteroidia	o__Bacteroidales	f__Odoribacteraceae	g__Butyricimonas	s__Butyricimonas_sp._NSJ-56
d__Bacteria	k__unclassified_d__Bacteria	p__Bacteroidota	c__Bacteroidia	o__Bacteroidales	f__Odoribacteraceae	g__Butyricimonas	s__Butyricimonas_synergistica
d__Bacteria	k__unclassified_d__Bacteria	p__Bacteroidota	c__Bacteroidia	o__Bacteroidales	f__Odoribacteraceae	g__Butyricimonas	s__Butyricimonas_virosa
d__Bacteria	k__unclassified_d__Bacteria	p__Bacteroidota	c__Bacteroidia	o__Bacteroidales	f__Odoribacteraceae	g__Butyricimonas	s__unclassified_g__Butyricimonas
d__Bacteria	k__unclassified_d__Bacteria	p__Bacteroidota	c__Bacteroidia	o__Bacteroidales	f__Odoribacteraceae	g__Culturomica	s__Culturomica_massiliensis
d__Bacteria	k__unclassified_d__Bacteria	p__Bacteroidota	c__Bacteroidia	o__Bacteroidales	f__Odoribacteraceae	g__Culturomica	s__Culturomica_sp.
d__Bacteria	k__unclassified_d__Bacteria	p__Bacteroidota	c__Bacteroidia	o__Bacteroidales	f__Odoribacteraceae	g__Odoribacter	s__Candidatus_Odoribacter_faecigallinarum
d__Bacteria	k__unclassified_d__Bacteria	p__Bacteroidota	c__Bacteroidia	o__Bacteroidales	f__Odoribacteraceae	g__Odoribacter	s__Odoribacter_laneus
d__Bacteria	k__unclassified_d__Bacteria	p__Bacteroidota	c__Bacteroidia	o__Bacteroidales	f__Odoribacteraceae	g__Odoribacter	s__Odoribacter_sp.
d__Bacteria	k__unclassified_d__Bacteria	p__Bacteroidota	c__Bacteroidia	o__Bacteroidales	f__Odoribacteraceae	g__Odoribacter	s__Odoribacter_sp._43_10
d__Bacteria	k__unclassified_d__Bacteria	p__Bacteroidota	c__Bacteroidia	o__Bacteroidales	f__Odoribacteraceae	g__Odoribacter	s__Odoribacter_sp._AF15-53
d__Bacteria	k__unclassified_d__Bacteria	p__Bacteroidota	c__Bacteroidia	o__Bacteroidales	f__Odoribacteraceae	g__Odoribacter	s__Odoribacter_sp._DSM_112344
d__Bacteria	k__unclassified_d__Bacteria	p__Bacteroidota	c__Bacteroidia	o__Bacteroidales	f__Odoribacteraceae	g__Odoribacter	s__Odoribacter_sp._Z80
d__Bacteria	k__unclassified_d__Bacteria	p__Bacteroidota	c__Bacteroidia	o__Bacteroidales	f__Odoribacteraceae	g__Odoribacter	s__Odoribacter_splanchnicus
d__Bacteria	k__unclassified_d__Bacteria	p__Bacteroidota	c__Bacteroidia	o__Bacteroidales	f__Odoribacteraceae	g__Odoribacter	s__Odoribacter_splanchnicus_CAG:14
d__Bacteria	k__unclassified_d__Bacteria	p__Bacteroidota	c__Bacteroidia	o__Bacteroidales	f__Odoribacteraceae	g__unclassified_f__Odoribacteraceae	s__Odoribacteraceae_bacterium
d__Bacteria	k__unclassified_d__Bacteria	p__Bacteroidota	c__Bacteroidia	o__Bacteroidales	f__Paludibacteraceae	g__Paludibacter	s__Paludibacter_sp.
d__Bacteria	k__unclassified_d__Bacteria	p__Bacteroidota	c__Bacteroidia	o__Bacteroidales	f__Paludibacteraceae	g__Paludibacter	s__Paludibacter_sp._221
d__Bacteria	k__unclassified_d__Bacteria	p__Bacteroidota	c__Bacteroidia	o__Bacteroidales	f__Paludibacteraceae	g__unclassified_f__Paludibacteraceae	s__Paludibacteraceae_bacterium
d__Bacteria	k__unclassified_d__Bacteria	p__Bacteroidota	c__Bacteroidia	o__Bacteroidales	f__Porphyromonadaceae	g__Porphyromonas	s__Porphyromonas_gingivalis
d__Bacteria	k__unclassified_d__Bacteria	p__Bacteroidota	c__Bacteroidia	o__Bacteroidales	f__Porphyromonadaceae	g__Porphyromonas	s__Porphyromonas_levii
d__Bacteria	k__unclassified_d__Bacteria	p__Bacteroidota	c__Bacteroidia	o__Bacteroidales	f__Porphyromonadaceae	g__Sanguibacteroides	s__Sanguibacteroides_justesenii
d__Bacteria	k__unclassified_d__Bacteria	p__Bacteroidota	c__Bacteroidia	o__Bacteroidales	f__Porphyromonadaceae	g__unclassified_f__Porphyromonadaceae	s__Porphyromonadaceae_bacterium
d__Bacteria	k__unclassified_d__Bacteria	p__Bacteroidota	c__Bacteroidia	o__Bacteroidales	f__Prevotellaceae	g__Alloprevotella	s__Alloprevotella_sp.
d__Bacteria	k__unclassified_d__Bacteria	p__Bacteroidota	c__Bacteroidia	o__Bacteroidales	f__Prevotellaceae	g__Alloprevotella	s__Alloprevotella_tannerae
d__Bacteria	k__unclassified_d__Bacteria	p__Bacteroidota	c__Bacteroidia	o__Bacteroidales	f__Prevotellaceae	g__Marseilla	s__Marseilla_massiliensis
d__Bacteria	k__unclassified_d__Bacteria	p__Bacteroidota	c__Bacteroidia	o__Bacteroidales	f__Prevotellaceae	g__Palleniella	s__Palleniella_intestinalis
d__Bacteria	k__unclassified_d__Bacteria	p__Bacteroidota	c__Bacteroidia	o__Bacteroidales	f__Prevotellaceae	g__Paraprevotella	s__Candidatus_Paraprevotella_stercoravium
d__Bacteria	k__unclassified_d__Bacteria	p__Bacteroidota	c__Bacteroidia	o__Bacteroidales	f__Prevotellaceae	g__Paraprevotella	s__Paraprevotella_clara
d__Bacteria	k__unclassified_d__Bacteria	p__Bacteroidota	c__Bacteroidia	o__Bacteroidales	f__Prevotellaceae	g__Paraprevotella	s__Paraprevotella_sp.
d__Bacteria	k__unclassified_d__Bacteria	p__Bacteroidota	c__Bacteroidia	o__Bacteroidales	f__Prevotellaceae	g__Paraprevotella	s__Paraprevotella_xylaniphila
d__Bacteria	k__unclassified_d__Bacteria	p__Bacteroidota	c__Bacteroidia	o__Bacteroidales	f__Prevotellaceae	g__Prevotella	s__Candidatus_Prevotella_avicola
d__Bacteria	k__unclassified_d__Bacteria	p__Bacteroidota	c__Bacteroidia	o__Bacteroidales	f__Prevotellaceae	g__Prevotella	s__Prevotella_amnii
d__Bacteria	k__unclassified_d__Bacteria	p__Bacteroidota	c__Bacteroidia	o__Bacteroidales	f__Prevotellaceae	g__Prevotella	s__Prevotella_baroniae
d__Bacteria	k__unclassified_d__Bacteria	p__Bacteroidota	c__Bacteroidia	o__Bacteroidales	f__Prevotellaceae	g__Prevotella	s__Prevotella_bivia
d__Bacteria	k__unclassified_d__Bacteria	p__Bacteroidota	c__Bacteroidia	o__Bacteroidales	f__Prevotellaceae	g__Prevotella	s__Prevotella_brevis
d__Bacteria	k__unclassified_d__Bacteria	p__Bacteroidota	c__Bacteroidia	o__Bacteroidales	f__Prevotellaceae	g__Prevotella	s__Prevotella_copri
d__Bacteria	k__unclassified_d__Bacteria	p__Bacteroidota	c__Bacteroidia	o__Bacteroidales	f__Prevotellaceae	g__Prevotella	s__Prevotella_dentalis
d__Bacteria	k__unclassified_d__Bacteria	p__Bacteroidota	c__Bacteroidia	o__Bacteroidales	f__Prevotellaceae	g__Prevotella	s__Prevotella_dentasini
d__Bacteria	k__unclassified_d__Bacteria	p__Bacteroidota	c__Bacteroidia	o__Bacteroidales	f__Prevotellaceae	g__Prevotella	s__Prevotella_histicola
d__Bacteria	k__unclassified_d__Bacteria	p__Bacteroidota	c__Bacteroidia	o__Bacteroidales	f__Prevotellaceae	g__Prevotella	s__Prevotella_intermedia
d__Bacteria	k__unclassified_d__Bacteria	p__Bacteroidota	c__Bacteroidia	o__Bacteroidales	f__Prevotellaceae	g__Prevotella	s__Prevotella_lascolaii
d__Bacteria	k__unclassified_d__Bacteria	p__Bacteroidota	c__Bacteroidia	o__Bacteroidales	f__Prevotellaceae	g__Prevotella	s__Prevotella_marseillensis
d__Bacteria	k__unclassified_d__Bacteria	p__Bacteroidota	c__Bacteroidia	o__Bacteroidales	f__Prevotellaceae	g__Prevotella	s__Prevotella_nigrescens
d__Bacteria	k__unclassified_d__Bacteria	p__Bacteroidota	c__Bacteroidia	o__Bacteroidales	f__Prevotellaceae	g__Prevotella	s__Prevotella_oryzae
d__Bacteria	k__unclassified_d__Bacteria	p__Bacteroidota	c__Bacteroidia	o__Bacteroidales	f__Prevotellaceae	g__Prevotella	s__Prevotella_pectinovora
d__Bacteria	k__unclassified_d__Bacteria	p__Bacteroidota	c__Bacteroidia	o__Bacteroidales	f__Prevotellaceae	g__Prevotella	s__Prevotella_pleuritidis
d__Bacteria	k__unclassified_d__Bacteria	p__Bacteroidota	c__Bacteroidia	o__Bacteroidales	f__Prevotellaceae	g__Prevotella	s__Prevotella_rara
d__Bacteria	k__unclassified_d__Bacteria	p__Bacteroidota	c__Bacteroidia	o__Bacteroidales	f__Prevotellaceae	g__Prevotella	s__Prevotella_ruminicola
d__Bacteria	k__unclassified_d__Bacteria	p__Bacteroidota	c__Bacteroidia	o__Bacteroidales	f__Prevotellaceae	g__Prevotella	s__Prevotella_salivae
d__Bacteria	k__unclassified_d__Bacteria	p__Bacteroidota	c__Bacteroidia	o__Bacteroidales	f__Prevotellaceae	g__Prevotella	s__Prevotella_sp.
d__Bacteria	k__unclassified_d__Bacteria	p__Bacteroidota	c__Bacteroidia	o__Bacteroidales	f__Prevotellaceae	g__Prevotella	s__Prevotella_sp._885
d__Bacteria	k__unclassified_d__Bacteria	p__Bacteroidota	c__Bacteroidia	o__Bacteroidales	f__Prevotellaceae	g__Prevotella	s__Prevotella_sp._AG:487_50_53
d__Bacteria	k__unclassified_d__Bacteria	p__Bacteroidota	c__Bacteroidia	o__Bacteroidales	f__Prevotellaceae	g__Prevotella	s__Prevotella_sp._AM42-24
d__Bacteria	k__unclassified_d__Bacteria	p__Bacteroidota	c__Bacteroidia	o__Bacteroidales	f__Prevotellaceae	g__Prevotella	s__Prevotella_sp._BP1-145
d__Bacteria	k__unclassified_d__Bacteria	p__Bacteroidota	c__Bacteroidia	o__Bacteroidales	f__Prevotellaceae	g__Prevotella	s__Prevotella_sp._CAG:1031
d__Bacteria	k__unclassified_d__Bacteria	p__Bacteroidota	c__Bacteroidia	o__Bacteroidales	f__Prevotellaceae	g__Prevotella	s__Prevotella_sp._CAG:1058
d__Bacteria	k__unclassified_d__Bacteria	p__Bacteroidota	c__Bacteroidia	o__Bacteroidales	f__Prevotellaceae	g__Prevotella	s__Prevotella_sp._CAG:279
d__Bacteria	k__unclassified_d__Bacteria	p__Bacteroidota	c__Bacteroidia	o__Bacteroidales	f__Prevotellaceae	g__Prevotella	s__Prevotella_sp._CAG:485
d__Bacteria	k__unclassified_d__Bacteria	p__Bacteroidota	c__Bacteroidia	o__Bacteroidales	f__Prevotellaceae	g__Prevotella	s__Prevotella_sp._CAG:873
d__Bacteria	k__unclassified_d__Bacteria	p__Bacteroidota	c__Bacteroidia	o__Bacteroidales	f__Prevotellaceae	g__Prevotella	s__Prevotella_sp._CAG:891
d__Bacteria	k__unclassified_d__Bacteria	p__Bacteroidota	c__Bacteroidia	o__Bacteroidales	f__Prevotellaceae	g__Prevotella	s__Prevotella_sp._F0091
d__Bacteria	k__unclassified_d__Bacteria	p__Bacteroidota	c__Bacteroidia	o__Bacteroidales	f__Prevotellaceae	g__Prevotella	s__Prevotella_sp._HMSC069G02
d__Bacteria	k__unclassified_d__Bacteria	p__Bacteroidota	c__Bacteroidia	o__Bacteroidales	f__Prevotellaceae	g__Prevotella	s__Prevotella_sp._MGM1
d__Bacteria	k__unclassified_d__Bacteria	p__Bacteroidota	c__Bacteroidia	o__Bacteroidales	f__Prevotellaceae	g__Prevotella	s__Prevotella_sp._MGM2
d__Bacteria	k__unclassified_d__Bacteria	p__Bacteroidota	c__Bacteroidia	o__Bacteroidales	f__Prevotellaceae	g__Prevotella	s__Prevotella_sp._P2-180
d__Bacteria	k__unclassified_d__Bacteria	p__Bacteroidota	c__Bacteroidia	o__Bacteroidales	f__Prevotellaceae	g__Prevotella	s__Prevotella_sp._P3-122
d__Bacteria	k__unclassified_d__Bacteria	p__Bacteroidota	c__Bacteroidia	o__Bacteroidales	f__Prevotellaceae	g__Prevotella	s__Prevotella_sp._P4-119
d__Bacteria	k__unclassified_d__Bacteria	p__Bacteroidota	c__Bacteroidia	o__Bacteroidales	f__Prevotellaceae	g__Prevotella	s__Prevotella_sp._PCHR
d__Bacteria	k__unclassified_d__Bacteria	p__Bacteroidota	c__Bacteroidia	o__Bacteroidales	f__Prevotellaceae	g__Prevotella	s__Prevotella_sp._PCJ2
d__Bacteria	k__unclassified_d__Bacteria	p__Bacteroidota	c__Bacteroidia	o__Bacteroidales	f__Prevotellaceae	g__Prevotella	s__Prevotella_sp._PJ1A
d__Bacteria	k__unclassified_d__Bacteria	p__Bacteroidota	c__Bacteroidia	o__Bacteroidales	f__Prevotellaceae	g__Prevotella	s__Prevotella_sp._PTAC
d__Bacteria	k__unclassified_d__Bacteria	p__Bacteroidota	c__Bacteroidia	o__Bacteroidales	f__Prevotellaceae	g__Prevotella	s__Prevotella_stercorea
d__Bacteria	k__unclassified_d__Bacteria	p__Bacteroidota	c__Bacteroidia	o__Bacteroidales	f__Prevotellaceae	g__Prevotella	s__Prevotella_timonensis
d__Bacteria	k__unclassified_d__Bacteria	p__Bacteroidota	c__Bacteroidia	o__Bacteroidales	f__Prevotellaceae	g__Prevotella	s__Xylanibacter_muris
d__Bacteria	k__unclassified_d__Bacteria	p__Bacteroidota	c__Bacteroidia	o__Bacteroidales	f__Prevotellaceae	g__Prevotella	s__Xylanibacter_rodentium
d__Bacteria	k__unclassified_d__Bacteria	p__Bacteroidota	c__Bacteroidia	o__Bacteroidales	f__Prevotellaceae	g__Prevotella	s__unclassified_g__Prevotella
d__Bacteria	k__unclassified_d__Bacteria	p__Bacteroidota	c__Bacteroidia	o__Bacteroidales	f__Prevotellaceae	g__Prevotellamassilia	s__Prevotellamassilia_sp.
d__Bacteria	k__unclassified_d__Bacteria	p__Bacteroidota	c__Bacteroidia	o__Bacteroidales	f__Prevotellaceae	g__Prevotellamassilia	s__Prevotellamassilia_timonensis
d__Bacteria	k__unclassified_d__Bacteria	p__Bacteroidota	c__Bacteroidia	o__Bacteroidales	f__Prevotellaceae	g__unclassified_f__Prevotellaceae	s__Prevotellaceae_bacterium
d__Bacteria	k__unclassified_d__Bacteria	p__Bacteroidota	c__Bacteroidia	o__Bacteroidales	f__Rikenellaceae	g__Alistipes	s__Alistipes_communis
d__Bacteria	k__unclassified_d__Bacteria	p__Bacteroidota	c__Bacteroidia	o__Bacteroidales	f__Rikenellaceae	g__Alistipes	s__Alistipes_dispar
d__Bacteria	k__unclassified_d__Bacteria	p__Bacteroidota	c__Bacteroidia	o__Bacteroidales	f__Rikenellaceae	g__Alistipes	s__Alistipes_finegoldii
d__Bacteria	k__unclassified_d__Bacteria	p__Bacteroidota	c__Bacteroidia	o__Bacteroidales	f__Rikenellaceae	g__Alistipes	s__Alistipes_finegoldii_CAG:68
d__Bacteria	k__unclassified_d__Bacteria	p__Bacteroidota	c__Bacteroidia	o__Bacteroidales	f__Rikenellaceae	g__Alistipes	s__Alistipes_ihumii
d__Bacteria	k__unclassified_d__Bacteria	p__Bacteroidota	c__Bacteroidia	o__Bacteroidales	f__Rikenellaceae	g__Alistipes	s__Alistipes_indistinctus
d__Bacteria	k__unclassified_d__Bacteria	p__Bacteroidota	c__Bacteroidia	o__Bacteroidales	f__Rikenellaceae	g__Alistipes	s__Alistipes_inops
d__Bacteria	k__unclassified_d__Bacteria	p__Bacteroidota	c__Bacteroidia	o__Bacteroidales	f__Rikenellaceae	g__Alistipes	s__Alistipes_megaguti
d__Bacteria	k__unclassified_d__Bacteria	p__Bacteroidota	c__Bacteroidia	o__Bacteroidales	f__Rikenellaceae	g__Alistipes	s__Alistipes_montrealensis
d__Bacteria	k__unclassified_d__Bacteria	p__Bacteroidota	c__Bacteroidia	o__Bacteroidales	f__Rikenellaceae	g__Alistipes	s__Alistipes_onderdonkii
d__Bacteria	k__unclassified_d__Bacteria	p__Bacteroidota	c__Bacteroidia	o__Bacteroidales	f__Rikenellaceae	g__Alistipes	s__Alistipes_provencensis
d__Bacteria	k__unclassified_d__Bacteria	p__Bacteroidota	c__Bacteroidia	o__Bacteroidales	f__Rikenellaceae	g__Alistipes	s__Alistipes_putredinis
d__Bacteria	k__unclassified_d__Bacteria	p__Bacteroidota	c__Bacteroidia	o__Bacteroidales	f__Rikenellaceae	g__Alistipes	s__Alistipes_putredinis_CAG:67
d__Bacteria	k__unclassified_d__Bacteria	p__Bacteroidota	c__Bacteroidia	o__Bacteroidales	f__Rikenellaceae	g__Alistipes	s__Alistipes_senegalensis
d__Bacteria	k__unclassified_d__Bacteria	p__Bacteroidota	c__Bacteroidia	o__Bacteroidales	f__Rikenellaceae	g__Alistipes	s__Alistipes_shahii
d__Bacteria	k__unclassified_d__Bacteria	p__Bacteroidota	c__Bacteroidia	o__Bacteroidales	f__Rikenellaceae	g__Alistipes	s__Alistipes_sp.
d__Bacteria	k__unclassified_d__Bacteria	p__Bacteroidota	c__Bacteroidia	o__Bacteroidales	f__Rikenellaceae	g__Alistipes	s__Alistipes_sp._56_11
d__Bacteria	k__unclassified_d__Bacteria	p__Bacteroidota	c__Bacteroidia	o__Bacteroidales	f__Rikenellaceae	g__Alistipes	s__Alistipes_sp._56_sp_Nov_56_25
d__Bacteria	k__unclassified_d__Bacteria	p__Bacteroidota	c__Bacteroidia	o__Bacteroidales	f__Rikenellaceae	g__Alistipes	s__Alistipes_sp._AF48-12
d__Bacteria	k__unclassified_d__Bacteria	p__Bacteroidota	c__Bacteroidia	o__Bacteroidales	f__Rikenellaceae	g__Alistipes	s__Alistipes_sp._AM16-43
d__Bacteria	k__unclassified_d__Bacteria	p__Bacteroidota	c__Bacteroidia	o__Bacteroidales	f__Rikenellaceae	g__Alistipes	s__Alistipes_sp._An116
d__Bacteria	k__unclassified_d__Bacteria	p__Bacteroidota	c__Bacteroidia	o__Bacteroidales	f__Rikenellaceae	g__Alistipes	s__Alistipes_sp._An31A
d__Bacteria	k__unclassified_d__Bacteria	p__Bacteroidota	c__Bacteroidia	o__Bacteroidales	f__Rikenellaceae	g__Alistipes	s__Alistipes_sp._An54
d__Bacteria	k__unclassified_d__Bacteria	p__Bacteroidota	c__Bacteroidia	o__Bacteroidales	f__Rikenellaceae	g__Alistipes	s__Alistipes_sp._An66
d__Bacteria	k__unclassified_d__Bacteria	p__Bacteroidota	c__Bacteroidia	o__Bacteroidales	f__Rikenellaceae	g__Alistipes	s__Alistipes_sp._CAG:157
d__Bacteria	k__unclassified_d__Bacteria	p__Bacteroidota	c__Bacteroidia	o__Bacteroidales	f__Rikenellaceae	g__Alistipes	s__Alistipes_sp._CAG:268
d__Bacteria	k__unclassified_d__Bacteria	p__Bacteroidota	c__Bacteroidia	o__Bacteroidales	f__Rikenellaceae	g__Alistipes	s__Alistipes_sp._CAG:29
d__Bacteria	k__unclassified_d__Bacteria	p__Bacteroidota	c__Bacteroidia	o__Bacteroidales	f__Rikenellaceae	g__Alistipes	s__Alistipes_sp._CAG:53
d__Bacteria	k__unclassified_d__Bacteria	p__Bacteroidota	c__Bacteroidia	o__Bacteroidales	f__Rikenellaceae	g__Alistipes	s__Alistipes_sp._CAG:831
d__Bacteria	k__unclassified_d__Bacteria	p__Bacteroidota	c__Bacteroidia	o__Bacteroidales	f__Rikenellaceae	g__Alistipes	s__Alistipes_sp._CHKCI003
d__Bacteria	k__unclassified_d__Bacteria	p__Bacteroidota	c__Bacteroidia	o__Bacteroidales	f__Rikenellaceae	g__Alistipes	s__Alistipes_sp._D31t1_170403_E11
d__Bacteria	k__unclassified_d__Bacteria	p__Bacteroidota	c__Bacteroidia	o__Bacteroidales	f__Rikenellaceae	g__Alistipes	s__Alistipes_sp._DSM_112343
d__Bacteria	k__unclassified_d__Bacteria	p__Bacteroidota	c__Bacteroidia	o__Bacteroidales	f__Rikenellaceae	g__Alistipes	s__Alistipes_sp._HGB5
d__Bacteria	k__unclassified_d__Bacteria	p__Bacteroidota	c__Bacteroidia	o__Bacteroidales	f__Rikenellaceae	g__Alistipes	s__Alistipes_sp._Marseille-P5061
d__Bacteria	k__unclassified_d__Bacteria	p__Bacteroidota	c__Bacteroidia	o__Bacteroidales	f__Rikenellaceae	g__Alistipes	s__Alistipes_sp._Z76
d__Bacteria	k__unclassified_d__Bacteria	p__Bacteroidota	c__Bacteroidia	o__Bacteroidales	f__Rikenellaceae	g__Alistipes	s__Alistipes_sp._cv1
d__Bacteria	k__unclassified_d__Bacteria	p__Bacteroidota	c__Bacteroidia	o__Bacteroidales	f__Rikenellaceae	g__Alistipes	s__Alistipes_timonensis
d__Bacteria	k__unclassified_d__Bacteria	p__Bacteroidota	c__Bacteroidia	o__Bacteroidales	f__Rikenellaceae	g__Alistipes	s__Candidatus_Alistipes_avicola
d__Bacteria	k__unclassified_d__Bacteria	p__Bacteroidota	c__Bacteroidia	o__Bacteroidales	f__Rikenellaceae	g__Alistipes	s__Candidatus_Alistipes_avistercoris
d__Bacteria	k__unclassified_d__Bacteria	p__Bacteroidota	c__Bacteroidia	o__Bacteroidales	f__Rikenellaceae	g__Alistipes	s__Candidatus_Alistipes_cottocaccae
d__Bacteria	k__unclassified_d__Bacteria	p__Bacteroidota	c__Bacteroidia	o__Bacteroidales	f__Rikenellaceae	g__Alistipes	s__Candidatus_Alistipes_excrementavium
d__Bacteria	k__unclassified_d__Bacteria	p__Bacteroidota	c__Bacteroidia	o__Bacteroidales	f__Rikenellaceae	g__Alistipes	s__Candidatus_Alistipes_excrementipullorum
d__Bacteria	k__unclassified_d__Bacteria	p__Bacteroidota	c__Bacteroidia	o__Bacteroidales	f__Rikenellaceae	g__Alistipes	s__Candidatus_Alistipes_faecavium
d__Bacteria	k__unclassified_d__Bacteria	p__Bacteroidota	c__Bacteroidia	o__Bacteroidales	f__Rikenellaceae	g__Alistipes	s__Candidatus_Alistipes_faecigallinarum
d__Bacteria	k__unclassified_d__Bacteria	p__Bacteroidota	c__Bacteroidia	o__Bacteroidales	f__Rikenellaceae	g__Alistipes	s__Candidatus_Alistipes_intestinigallinarum
d__Bacteria	k__unclassified_d__Bacteria	p__Bacteroidota	c__Bacteroidia	o__Bacteroidales	f__Rikenellaceae	g__Alistipes	s__Candidatus_Alistipes_intestinipullorum
d__Bacteria	k__unclassified_d__Bacteria	p__Bacteroidota	c__Bacteroidia	o__Bacteroidales	f__Rikenellaceae	g__Alistipes	s__Candidatus_Alistipes_merdavium
d__Bacteria	k__unclassified_d__Bacteria	p__Bacteroidota	c__Bacteroidia	o__Bacteroidales	f__Rikenellaceae	g__Alistipes	s__Candidatus_Alistipes_merdigallinarum
d__Bacteria	k__unclassified_d__Bacteria	p__Bacteroidota	c__Bacteroidia	o__Bacteroidales	f__Rikenellaceae	g__Alistipes	s__Candidatus_Alistipes_pullicola
d__Bacteria	k__unclassified_d__Bacteria	p__Bacteroidota	c__Bacteroidia	o__Bacteroidales	f__Rikenellaceae	g__Alistipes	s__Candidatus_Alistipes_pullistercoris
d__Bacteria	k__unclassified_d__Bacteria	p__Bacteroidota	c__Bacteroidia	o__Bacteroidales	f__Rikenellaceae	g__Alistipes	s__Candidatus_Alistipes_stercoravium
d__Bacteria	k__unclassified_d__Bacteria	p__Bacteroidota	c__Bacteroidia	o__Bacteroidales	f__Rikenellaceae	g__Alistipes	s__Candidatus_Alistipes_stercorigallinarum
d__Bacteria	k__unclassified_d__Bacteria	p__Bacteroidota	c__Bacteroidia	o__Bacteroidales	f__Rikenellaceae	g__Alistipes	s__Candidatus_Alistipes_stercoripullorum
d__Bacteria	k__unclassified_d__Bacteria	p__Bacteroidota	c__Bacteroidia	o__Bacteroidales	f__Rikenellaceae	g__Alistipes	s__unclassified_g__Alistipes
d__Bacteria	k__unclassified_d__Bacteria	p__Bacteroidota	c__Bacteroidia	o__Bacteroidales	f__Rikenellaceae	g__Candidatus_Avirikenella	s__Candidatus_Avirikenella_pullistercoris
d__Bacteria	k__unclassified_d__Bacteria	p__Bacteroidota	c__Bacteroidia	o__Bacteroidales	f__Rikenellaceae	g__Candidatus_Coprenecus	s__Candidatus_Coprenecus_merdigallinarum
d__Bacteria	k__unclassified_d__Bacteria	p__Bacteroidota	c__Bacteroidia	o__Bacteroidales	f__Rikenellaceae	g__Candidatus_Coprenecus	s__Candidatus_Coprenecus_pullicola
d__Bacteria	k__unclassified_d__Bacteria	p__Bacteroidota	c__Bacteroidia	o__Bacteroidales	f__Rikenellaceae	g__Candidatus_Coprenecus	s__Candidatus_Coprenecus_stercoravium
d__Bacteria	k__unclassified_d__Bacteria	p__Bacteroidota	c__Bacteroidia	o__Bacteroidales	f__Rikenellaceae	g__Candidatus_Coprenecus	s__Candidatus_Coprenecus_stercorigallinarum
d__Bacteria	k__unclassified_d__Bacteria	p__Bacteroidota	c__Bacteroidia	o__Bacteroidales	f__Rikenellaceae	g__Candidatus_Coprenecus	s__Candidatus_Coprenecus_stercoripullorum
d__Bacteria	k__unclassified_d__Bacteria	p__Bacteroidota	c__Bacteroidia	o__Bacteroidales	f__Rikenellaceae	g__Gallalistipes	s__Gallalistipes_aquisgranensis
d__Bacteria	k__unclassified_d__Bacteria	p__Bacteroidota	c__Bacteroidia	o__Bacteroidales	f__Rikenellaceae	g__Rikenella	s__Rikenella_sp.
d__Bacteria	k__unclassified_d__Bacteria	p__Bacteroidota	c__Bacteroidia	o__Bacteroidales	f__Rikenellaceae	g__Tidjanibacter	s__Candidatus_Tidjanibacter_faecipullorum
d__Bacteria	k__unclassified_d__Bacteria	p__Bacteroidota	c__Bacteroidia	o__Bacteroidales	f__Rikenellaceae	g__Tidjanibacter	s__Candidatus_Tidjanibacter_gallistercoris
d__Bacteria	k__unclassified_d__Bacteria	p__Bacteroidota	c__Bacteroidia	o__Bacteroidales	f__Rikenellaceae	g__Tidjanibacter	s__Tidjanibacter_massiliensis
d__Bacteria	k__unclassified_d__Bacteria	p__Bacteroidota	c__Bacteroidia	o__Bacteroidales	f__Rikenellaceae	g__Tidjanibacter	s__Tidjanibacter_sp.
d__Bacteria	k__unclassified_d__Bacteria	p__Bacteroidota	c__Bacteroidia	o__Bacteroidales	f__Rikenellaceae	g__unclassified_f__Rikenellaceae	s__Rikenellaceae_bacterium
d__Bacteria	k__unclassified_d__Bacteria	p__Bacteroidota	c__Bacteroidia	o__Bacteroidales	f__Rikenellaceae	g__unclassified_f__Rikenellaceae	s__unclassified_f__Rikenellaceae
d__Bacteria	k__unclassified_d__Bacteria	p__Bacteroidota	c__Bacteroidia	o__Bacteroidales	f__Salinivirgaceae	g__unclassified_f__Salinivirgaceae	s__Salinivirgaceae_bacterium
d__Bacteria	k__unclassified_d__Bacteria	p__Bacteroidota	c__Bacteroidia	o__Bacteroidales	f__Tannerellaceae	g__Parabacteroides	s__Parabacteroides_acidifaciens
d__Bacteria	k__unclassified_d__Bacteria	p__Bacteroidota	c__Bacteroidia	o__Bacteroidales	f__Tannerellaceae	g__Parabacteroides	s__Parabacteroides_chinchillae
d__Bacteria	k__unclassified_d__Bacteria	p__Bacteroidota	c__Bacteroidia	o__Bacteroidales	f__Tannerellaceae	g__Parabacteroides	s__Parabacteroides_distasonis
d__Bacteria	k__unclassified_d__Bacteria	p__Bacteroidota	c__Bacteroidia	o__Bacteroidales	f__Tannerellaceae	g__Parabacteroides	s__Parabacteroides_faecis
d__Bacteria	k__unclassified_d__Bacteria	p__Bacteroidota	c__Bacteroidia	o__Bacteroidales	f__Tannerellaceae	g__Parabacteroides	s__Parabacteroides_goldsteinii
d__Bacteria	k__unclassified_d__Bacteria	p__Bacteroidota	c__Bacteroidia	o__Bacteroidales	f__Tannerellaceae	g__Parabacteroides	s__Parabacteroides_gordonii
d__Bacteria	k__unclassified_d__Bacteria	p__Bacteroidota	c__Bacteroidia	o__Bacteroidales	f__Tannerellaceae	g__Parabacteroides	s__Parabacteroides_johnsonii
d__Bacteria	k__unclassified_d__Bacteria	p__Bacteroidota	c__Bacteroidia	o__Bacteroidales	f__Tannerellaceae	g__Parabacteroides	s__Parabacteroides_merdae
d__Bacteria	k__unclassified_d__Bacteria	p__Bacteroidota	c__Bacteroidia	o__Bacteroidales	f__Tannerellaceae	g__Parabacteroides	s__Parabacteroides_merdae_CAG:48
d__Bacteria	k__unclassified_d__Bacteria	p__Bacteroidota	c__Bacteroidia	o__Bacteroidales	f__Tannerellaceae	g__Parabacteroides	s__Parabacteroides_pacaensis
d__Bacteria	k__unclassified_d__Bacteria	p__Bacteroidota	c__Bacteroidia	o__Bacteroidales	f__Tannerellaceae	g__Parabacteroides	s__Parabacteroides_sp.
d__Bacteria	k__unclassified_d__Bacteria	p__Bacteroidota	c__Bacteroidia	o__Bacteroidales	f__Tannerellaceae	g__Parabacteroides	s__Parabacteroides_sp._20_3
d__Bacteria	k__unclassified_d__Bacteria	p__Bacteroidota	c__Bacteroidia	o__Bacteroidales	f__Tannerellaceae	g__Parabacteroides	s__Parabacteroides_sp._2_1_7
d__Bacteria	k__unclassified_d__Bacteria	p__Bacteroidota	c__Bacteroidia	o__Bacteroidales	f__Tannerellaceae	g__Parabacteroides	s__Parabacteroides_sp._AF17-28
d__Bacteria	k__unclassified_d__Bacteria	p__Bacteroidota	c__Bacteroidia	o__Bacteroidales	f__Tannerellaceae	g__Parabacteroides	s__Parabacteroides_sp._AF17-3
d__Bacteria	k__unclassified_d__Bacteria	p__Bacteroidota	c__Bacteroidia	o__Bacteroidales	f__Tannerellaceae	g__Parabacteroides	s__Parabacteroides_sp._AF19-14
d__Bacteria	k__unclassified_d__Bacteria	p__Bacteroidota	c__Bacteroidia	o__Bacteroidales	f__Tannerellaceae	g__Parabacteroides	s__Parabacteroides_sp._AF48-14
d__Bacteria	k__unclassified_d__Bacteria	p__Bacteroidota	c__Bacteroidia	o__Bacteroidales	f__Tannerellaceae	g__Parabacteroides	s__Parabacteroides_sp._AGMB00274
d__Bacteria	k__unclassified_d__Bacteria	p__Bacteroidota	c__Bacteroidia	o__Bacteroidales	f__Tannerellaceae	g__Parabacteroides	s__Parabacteroides_sp._AM08-6
d__Bacteria	k__unclassified_d__Bacteria	p__Bacteroidota	c__Bacteroidia	o__Bacteroidales	f__Tannerellaceae	g__Parabacteroides	s__Parabacteroides_sp._AM17-47
d__Bacteria	k__unclassified_d__Bacteria	p__Bacteroidota	c__Bacteroidia	o__Bacteroidales	f__Tannerellaceae	g__Parabacteroides	s__Parabacteroides_sp._ASF519
d__Bacteria	k__unclassified_d__Bacteria	p__Bacteroidota	c__Bacteroidia	o__Bacteroidales	f__Tannerellaceae	g__Parabacteroides	s__Parabacteroides_sp._CH2-D42-20
d__Bacteria	k__unclassified_d__Bacteria	p__Bacteroidota	c__Bacteroidia	o__Bacteroidales	f__Tannerellaceae	g__Parabacteroides	s__Parabacteroides_sp._D13
d__Bacteria	k__unclassified_d__Bacteria	p__Bacteroidota	c__Bacteroidia	o__Bacteroidales	f__Tannerellaceae	g__Parabacteroides	s__Parabacteroides_sp._HGS0025
d__Bacteria	k__unclassified_d__Bacteria	p__Bacteroidota	c__Bacteroidia	o__Bacteroidales	f__Tannerellaceae	g__Parabacteroides	s__Parabacteroides_sp._Marseille-P3160
d__Bacteria	k__unclassified_d__Bacteria	p__Bacteroidota	c__Bacteroidia	o__Bacteroidales	f__Tannerellaceae	g__Parabacteroides	s__Parabacteroides_sp._N37
d__Bacteria	k__unclassified_d__Bacteria	p__Bacteroidota	c__Bacteroidia	o__Bacteroidales	f__Tannerellaceae	g__Parabacteroides	s__Parabacteroides_sp._TM07-1AC
d__Bacteria	k__unclassified_d__Bacteria	p__Bacteroidota	c__Bacteroidia	o__Bacteroidales	f__Tannerellaceae	g__Parabacteroides	s__Parabacteroides_sp._W1-Q-101
d__Bacteria	k__unclassified_d__Bacteria	p__Bacteroidota	c__Bacteroidia	o__Bacteroidales	f__Tannerellaceae	g__Parabacteroides	s__Parabacteroides_sp._ZJ-118
d__Bacteria	k__unclassified_d__Bacteria	p__Bacteroidota	c__Bacteroidia	o__Bacteroidales	f__Tannerellaceae	g__Parabacteroides	s__Parabacteroides_timonensis
d__Bacteria	k__unclassified_d__Bacteria	p__Bacteroidota	c__Bacteroidia	o__Bacteroidales	f__Tannerellaceae	g__Parabacteroides	s__unclassified_g__Parabacteroides
d__Bacteria	k__unclassified_d__Bacteria	p__Bacteroidota	c__Bacteroidia	o__Bacteroidales	f__Tannerellaceae	g__Tannerella	s__Tannerella_forsythia
d__Bacteria	k__unclassified_d__Bacteria	p__Bacteroidota	c__Bacteroidia	o__Bacteroidales	f__Tannerellaceae	g__Tannerella	s__Tannerella_sp._6_1_58FAA_CT1
d__Bacteria	k__unclassified_d__Bacteria	p__Bacteroidota	c__Bacteroidia	o__Bacteroidales	f__Tannerellaceae	g__Tannerella	s__Tannerella_sp._oral_taxon_808
d__Bacteria	k__unclassified_d__Bacteria	p__Bacteroidota	c__Bacteroidia	o__Bacteroidales	f__Tannerellaceae	g__unclassified_f__Tannerellaceae	s__Tannerellaceae_bacterium
d__Bacteria	k__unclassified_d__Bacteria	p__Bacteroidota	c__Bacteroidia	o__Bacteroidales	f__unclassified_o__Bacteroidales	g__Candidatus_Avimuribaculum	s__Candidatus_Avimuribaculum_pullicola
d__Bacteria	k__unclassified_d__Bacteria	p__Bacteroidota	c__Bacteroidia	o__Bacteroidales	f__unclassified_o__Bacteroidales	g__Candidatus_Azobacteroides	s__Candidatus_Azobacteroides_sp.
d__Bacteria	k__unclassified_d__Bacteria	p__Bacteroidota	c__Bacteroidia	o__Bacteroidales	f__unclassified_o__Bacteroidales	g__Candidatus_Cryptobacteroides	s__Candidatus_Cryptobacteroides_intestinipullorum
d__Bacteria	k__unclassified_d__Bacteria	p__Bacteroidota	c__Bacteroidia	o__Bacteroidales	f__unclassified_o__Bacteroidales	g__Candidatus_Cryptobacteroides	s__Candidatus_Cryptobacteroides_merdipullorum
d__Bacteria	k__unclassified_d__Bacteria	p__Bacteroidota	c__Bacteroidia	o__Bacteroidales	f__unclassified_o__Bacteroidales	g__Candidatus_Cryptobacteroides	s__Candidatus_Cryptobacteroides_pullicola
d__Bacteria	k__unclassified_d__Bacteria	p__Bacteroidota	c__Bacteroidia	o__Bacteroidales	f__unclassified_o__Bacteroidales	g__Candidatus_Limisoma	s__Candidatus_Limisoma_gallistercoris
d__Bacteria	k__unclassified_d__Bacteria	p__Bacteroidota	c__Bacteroidia	o__Bacteroidales	f__unclassified_o__Bacteroidales	g__Candidatus_Limisoma	s__Candidatus_Limisoma_intestinavium
d__Bacteria	k__unclassified_d__Bacteria	p__Bacteroidota	c__Bacteroidia	o__Bacteroidales	f__unclassified_o__Bacteroidales	g__unclassified_o__Bacteroidales	s__Bacteroidales_bacterium
d__Bacteria	k__unclassified_d__Bacteria	p__Bacteroidota	c__Bacteroidia	o__Bacteroidales	f__unclassified_o__Bacteroidales	g__unclassified_o__Bacteroidales	s__Bacteroidales_bacterium_43_36
d__Bacteria	k__unclassified_d__Bacteria	p__Bacteroidota	c__Bacteroidia	o__Bacteroidales	f__unclassified_o__Bacteroidales	g__unclassified_o__Bacteroidales	s__Bacteroidales_bacterium_52_46
d__Bacteria	k__unclassified_d__Bacteria	p__Bacteroidota	c__Bacteroidia	o__Bacteroidales	f__unclassified_o__Bacteroidales	g__unclassified_o__Bacteroidales	s__Bacteroidales_bacterium_SW292
d__Bacteria	k__unclassified_d__Bacteria	p__Bacteroidota	c__Bacteroidia	o__Bacteroidales	f__unclassified_o__Bacteroidales	g__unclassified_o__Bacteroidales	s__unclassified_o__Bacteroidales
d__Bacteria	k__unclassified_d__Bacteria	p__Bacteroidota	c__Bacteroidia	o__Marinilabiliales	f__Marinifilaceae	g__unclassified_f__Marinifilaceae	s__Marinifilaceae_bacterium
d__Bacteria	k__unclassified_d__Bacteria	p__Bacteroidota	c__Bacteroidia	o__Marinilabiliales	f__Marinilabiliaceae	g__Alkaliflexus	s__Alkaliflexus_sp._Ai-910
d__Bacteria	k__unclassified_d__Bacteria	p__Bacteroidota	c__Bacteroidia	o__Marinilabiliales	f__Marinilabiliaceae	g__unclassified_f__Marinilabiliaceae	s__Marinilabiliaceae_bacterium
d__Bacteria	k__unclassified_d__Bacteria	p__Bacteroidota	c__Bacteroidia	o__Marinilabiliales	f__Prolixibacteraceae	g__unclassified_f__Prolixibacteraceae	s__Prolixibacteraceae_bacterium
d__Bacteria	k__unclassified_d__Bacteria	p__Bacteroidota	c__Bacteroidia	o__Marinilabiliales	f__Prolixibacteraceae	g__unclassified_f__Prolixibacteraceae	s__Prolixibacteraceae_bacterium_JC049
d__Bacteria	k__unclassified_d__Bacteria	p__Bacteroidota	c__Cytophagia	o__Cytophagales	f__Cyclobacteriaceae	g__Echinicola	s__Echinicola_shivajiensis
d__Bacteria	k__unclassified_d__Bacteria	p__Bacteroidota	c__Cytophagia	o__Cytophagales	f__Cyclobacteriaceae	g__Penaeicola	s__Penaeicola_halotolerans
d__Bacteria	k__unclassified_d__Bacteria	p__Bacteroidota	c__Cytophagia	o__Cytophagales	f__Flammeovirgaceae	g__Flammeovirga	s__Flammeovirga_yaeyamensis
d__Bacteria	k__unclassified_d__Bacteria	p__Bacteroidota	c__Flavobacteriia	o__Flavobacteriales	f__Flavobacteriaceae	g__Capnocytophaga	s__Capnocytophaga_canis
d__Bacteria	k__unclassified_d__Bacteria	p__Bacteroidota	c__Flavobacteriia	o__Flavobacteriales	f__Flavobacteriaceae	g__Flavobacterium	s__Flavobacterium_gossypii
d__Bacteria	k__unclassified_d__Bacteria	p__Bacteroidota	c__Flavobacteriia	o__Flavobacteriales	f__Flavobacteriaceae	g__Flavobacterium	s__Flavobacterium_nitrogenifigens
d__Bacteria	k__unclassified_d__Bacteria	p__Bacteroidota	c__Flavobacteriia	o__Flavobacteriales	f__Flavobacteriaceae	g__Lutibacter	s__Lutibacter_citreus
d__Bacteria	k__unclassified_d__Bacteria	p__Bacteroidota	c__Flavobacteriia	o__Flavobacteriales	f__Flavobacteriaceae	g__unclassified_f__Flavobacteriaceae	s__Flavobacteriaceae_bacterium
d__Bacteria	k__unclassified_d__Bacteria	p__Bacteroidota	c__Flavobacteriia	o__Flavobacteriales	f__Parvicellaceae	g__Parvicella	s__Parvicella_tangerina
d__Bacteria	k__unclassified_d__Bacteria	p__Bacteroidota	c__Flavobacteriia	o__Flavobacteriales	f__Weeksellaceae	g__Algoriella	s__Algoriella_xinjiangensis
d__Bacteria	k__unclassified_d__Bacteria	p__Bacteroidota	c__Flavobacteriia	o__Flavobacteriales	f__Weeksellaceae	g__Chryseobacterium	s__Chryseobacterium_aquaticum
d__Bacteria	k__unclassified_d__Bacteria	p__Bacteroidota	c__Flavobacteriia	o__Flavobacteriales	f__Weeksellaceae	g__Ornithobacterium	s__Ornithobacterium_rhinotracheale
d__Bacteria	k__unclassified_d__Bacteria	p__Bacteroidota	c__Flavobacteriia	o__Flavobacteriales	f__unclassified_o__Flavobacteriales	g__Candidatus_Merdimorpha	s__Candidatus_Merdimorpha_stercoravium
d__Bacteria	k__unclassified_d__Bacteria	p__Bacteroidota	c__Flavobacteriia	o__Flavobacteriales	f__unclassified_o__Flavobacteriales	g__unclassified_o__Flavobacteriales	s__Flavobacteriales_bacterium
d__Bacteria	k__unclassified_d__Bacteria	p__Bacteroidota	c__unclassified_p__Bacteroidota	o__unclassified_p__Bacteroidota	f__unclassified_p__Bacteroidota	g__unclassified_p__Bacteroidota	s__Bacteroidetes_bacterium
d__Bacteria	k__unclassified_d__Bacteria	p__Bacteroidota	c__unclassified_p__Bacteroidota	o__unclassified_p__Bacteroidota	f__unclassified_p__Bacteroidota	g__unclassified_p__Bacteroidota	s__Bacteroidetes_bacterium_ADurb.Bin416
d__Bacteria	k__unclassified_d__Bacteria	p__Bacteroidota	c__unclassified_p__Bacteroidota	o__unclassified_p__Bacteroidota	f__unclassified_p__Bacteroidota	g__unclassified_p__Bacteroidota	s__Bacteroidetes_bacterium_ADurb.BinA012
d__Bacteria	k__unclassified_d__Bacteria	p__Bacteroidota	c__unclassified_p__Bacteroidota	o__unclassified_p__Bacteroidota	f__unclassified_p__Bacteroidota	g__unclassified_p__Bacteroidota	s__unclassified_p__Bacteroidota
d__Bacteria	k__unclassified_d__Bacteria	p__Candidatus_Aminicenantes	c__unclassified_p__Candidatus_Aminicenantes	o__unclassified_p__Candidatus_Aminicenantes	f__unclassified_p__Candidatus_Aminicenantes	g__unclassified_p__Candidatus_Aminicenantes	s__Candidatus_Aminicenantes_bacterium_ADurb.Bin508
d__Bacteria	k__unclassified_d__Bacteria	p__Candidatus_Cloacimonetes	c__unclassified_p__Candidatus_Cloacimonetes	o__unclassified_p__Candidatus_Cloacimonetes	f__unclassified_p__Candidatus_Cloacimonetes	g__unclassified_p__Candidatus_Cloacimonetes	s__Candidatus_Cloacimonetes_bacterium
d__Bacteria	k__unclassified_d__Bacteria	p__Candidatus_Doudnabacteria	c__unclassified_p__Candidatus_Doudnabacteria	o__unclassified_p__Candidatus_Doudnabacteria	f__unclassified_p__Candidatus_Doudnabacteria	g__unclassified_p__Candidatus_Doudnabacteria	s__Candidatus_Doudnabacteria_bacterium
d__Bacteria	k__unclassified_d__Bacteria	p__Candidatus_Melainabacteria	c__unclassified_p__Candidatus_Melainabacteria	o__Candidatus_Gastranaerophilales	f__unclassified_o__Candidatus_Gastranaerophilales	g__unclassified_o__Candidatus_Gastranaerophilales	s__Candidatus_Gastranaerophilales_bacterium
d__Bacteria	k__unclassified_d__Bacteria	p__Candidatus_Melainabacteria	c__unclassified_p__Candidatus_Melainabacteria	o__unclassified_p__Candidatus_Melainabacteria	f__unclassified_p__Candidatus_Melainabacteria	g__unclassified_p__Candidatus_Melainabacteria	s__Candidatus_Melainabacteria_bacterium
d__Bacteria	k__unclassified_d__Bacteria	p__Candidatus_Riflebacteria	c__unclassified_p__Candidatus_Riflebacteria	o__unclassified_p__Candidatus_Riflebacteria	f__unclassified_p__Candidatus_Riflebacteria	g__unclassified_p__Candidatus_Riflebacteria	s__Candidatus_Riflebacteria_bacterium
d__Bacteria	k__unclassified_d__Bacteria	p__Candidatus_Saccharibacteria	c__Candidatus_Nanosyncoccalia	o__Candidatus_Nanosyncoccales	f__Candidatus_Nanosyncoccacae	g__Candidatus_Nanosyncoccus	s__Candidatus_Nanosyncoccus_alces
d__Bacteria	k__unclassified_d__Bacteria	p__Candidatus_Saccharibacteria	c__Candidatus_Nanosyncoccalia	o__Candidatus_Nanosyncoccales	f__Candidatus_Nanosyncoccacae	g__Candidatus_Nanosyncoccus	s__Candidatus_Nanosyncoccus_nanoralicus
d__Bacteria	k__unclassified_d__Bacteria	p__Candidatus_Saccharibacteria	c__Candidatus_Saccharimonadia	o__Candidatus_Nanosynbacterales	f__Candidatus_Nanosynbacteraceae	g__Candidatus_Nanosynbacter	s__Candidatus_Nanosynbacter_sp.
d__Bacteria	k__unclassified_d__Bacteria	p__Candidatus_Saccharibacteria	c__unclassified_p__Candidatus_Saccharibacteria	o__unclassified_p__Candidatus_Saccharibacteria	f__unclassified_p__Candidatus_Saccharibacteria	g__unclassified_p__Candidatus_Saccharibacteria	s__Candidatus_Saccharibacteria_bacterium
d__Bacteria	k__unclassified_d__Bacteria	p__Candidatus_Saccharibacteria	c__unclassified_p__Candidatus_Saccharibacteria	o__unclassified_p__Candidatus_Saccharibacteria	f__unclassified_p__Candidatus_Saccharibacteria	g__unclassified_p__Candidatus_Saccharibacteria	s__TM7_phylum_sp._oral_taxon_351
d__Bacteria	k__unclassified_d__Bacteria	p__Chlamydiae	c__Chlamydiia	o__Chlamydiales	f__Chlamydiaceae	g__Chlamydia	s__Chlamydia_abortus
d__Bacteria	k__unclassified_d__Bacteria	p__Chlamydiae	c__Chlamydiia	o__Chlamydiales	f__Chlamydiaceae	g__Chlamydia	s__Chlamydia_trachomatis
d__Bacteria	k__unclassified_d__Bacteria	p__Chloroflexi	c__Anaerolineae	o__Anaerolineales	f__Anaerolineaceae	g__unclassified_f__Anaerolineaceae	s__Anaerolineaceae_bacterium
d__Bacteria	k__unclassified_d__Bacteria	p__Chloroflexi	c__Anaerolineae	o__unclassified_c__Anaerolineae	f__unclassified_c__Anaerolineae	g__unclassified_c__Anaerolineae	s__Anaerolineae_bacterium
d__Bacteria	k__unclassified_d__Bacteria	p__Chloroflexi	c__Chloroflexia	o__Chloroflexales	f__unclassified_o__Chloroflexales	g__unclassified_o__Chloroflexales	s__Chloroflexales_bacterium
d__Bacteria	k__unclassified_d__Bacteria	p__Chloroflexi	c__unclassified_p__Chloroflexi	o__unclassified_p__Chloroflexi	f__unclassified_p__Chloroflexi	g__unclassified_p__Chloroflexi	s__Chloroflexi_bacterium
d__Bacteria	k__unclassified_d__Bacteria	p__Cyanobacteria	c__unclassified_p__Cyanobacteria	o__Oscillatoriales	f__Coleofasciculaceae	g__Geitlerinema	s__Geitlerinema_sp._FC_II
d__Bacteria	k__unclassified_d__Bacteria	p__Deferribacteres	c__Deferribacteres	o__Deferribacterales	f__Mucispirillaceae	g__Mucispirillum	s__Mucispirillum_schaedleri
d__Bacteria	k__unclassified_d__Bacteria	p__Deinococcus-Thermus	c__Deinococci	o__Deinococcales	f__Deinococcaceae	g__Deinococcus	s__Deinococcus_sp._S9
d__Bacteria	k__unclassified_d__Bacteria	p__Fibrobacteres	c__Fibrobacteria	o__Fibrobacterales	f__Fibrobacteraceae	g__Fibrobacter	s__Fibrobacter_sp.
d__Bacteria	k__unclassified_d__Bacteria	p__Firmicutes	c__Bacilli	o__Bacillales	f__Bacillaceae	g__Bacillus	s__Bacillus_cereus
d__Bacteria	k__unclassified_d__Bacteria	p__Firmicutes	c__Bacilli	o__Bacillales	f__Bacillaceae	g__Bacillus	s__Bacillus_pumilus
d__Bacteria	k__unclassified_d__Bacteria	p__Firmicutes	c__Bacilli	o__Bacillales	f__Bacillaceae	g__Bacillus	s__Bacillus_sp._(in:_Bacteria)
d__Bacteria	k__unclassified_d__Bacteria	p__Firmicutes	c__Bacilli	o__Bacillales	f__Bacillaceae	g__Bacillus	s__Bacillus_thuringiensis
d__Bacteria	k__unclassified_d__Bacteria	p__Firmicutes	c__Bacilli	o__Bacillales	f__Bacillaceae	g__Bacillus	s__unclassified_g__Bacillus
d__Bacteria	k__unclassified_d__Bacteria	p__Firmicutes	c__Bacilli	o__Bacillales	f__Bacillaceae	g__Halobacillus	s__Halobacillus_karajensis
d__Bacteria	k__unclassified_d__Bacteria	p__Firmicutes	c__Bacilli	o__Bacillales	f__Bacillaceae	g__Virgibacillus	s__Virgibacillus_profundi
d__Bacteria	k__unclassified_d__Bacteria	p__Firmicutes	c__Bacilli	o__Bacillales	f__Listeriaceae	g__Listeria	s__Listeria_grayi
d__Bacteria	k__unclassified_d__Bacteria	p__Firmicutes	c__Bacilli	o__Bacillales	f__Listeriaceae	g__Listeria	s__Listeria_monocytogenes
d__Bacteria	k__unclassified_d__Bacteria	p__Firmicutes	c__Bacilli	o__Bacillales	f__Paenibacillaceae	g__Paenibacillus	s__Paenibacillus_macerans
d__Bacteria	k__unclassified_d__Bacteria	p__Firmicutes	c__Bacilli	o__Bacillales	f__Paenibacillaceae	g__Paenibacillus	s__Paenibacillus_sp.
d__Bacteria	k__unclassified_d__Bacteria	p__Firmicutes	c__Bacilli	o__Bacillales	f__Paenibacillaceae	g__Paenibacillus	s__Paenibacillus_tepidiphilus
d__Bacteria	k__unclassified_d__Bacteria	p__Firmicutes	c__Bacilli	o__Bacillales	f__Paenibacillaceae	g__unclassified_f__Paenibacillaceae	s__Paenibacillaceae_bacterium
d__Bacteria	k__unclassified_d__Bacteria	p__Firmicutes	c__Bacilli	o__Bacillales	f__Staphylococcaceae	g__Mammaliicoccus	s__Mammaliicoccus_sciuri
d__Bacteria	k__unclassified_d__Bacteria	p__Firmicutes	c__Bacilli	o__Bacillales	f__Staphylococcaceae	g__Mammaliicoccus	s__unclassified_g__Mammaliicoccus
d__Bacteria	k__unclassified_d__Bacteria	p__Firmicutes	c__Bacilli	o__Bacillales	f__Staphylococcaceae	g__Staphylococcus	s__Staphylococcus_aureus
d__Bacteria	k__unclassified_d__Bacteria	p__Firmicutes	c__Bacilli	o__Bacillales	f__Staphylococcaceae	g__Staphylococcus	s__Staphylococcus_sp.
d__Bacteria	k__unclassified_d__Bacteria	p__Firmicutes	c__Bacilli	o__Bacillales	f__unclassified_o__Bacillales	g__unclassified_o__Bacillales	s__Bacillales_bacterium
d__Bacteria	k__unclassified_d__Bacteria	p__Firmicutes	c__Bacilli	o__Lactobacillales	f__Aerococcaceae	g__unclassified_f__Aerococcaceae	s__Aerococcaceae_bacterium_zg-1578
d__Bacteria	k__unclassified_d__Bacteria	p__Firmicutes	c__Bacilli	o__Lactobacillales	f__Enterococcaceae	g__Enterococcus	s__Enterococcus_casseliflavus
d__Bacteria	k__unclassified_d__Bacteria	p__Firmicutes	c__Bacilli	o__Lactobacillales	f__Enterococcaceae	g__Enterococcus	s__Enterococcus_faecalis
d__Bacteria	k__unclassified_d__Bacteria	p__Firmicutes	c__Bacilli	o__Lactobacillales	f__Enterococcaceae	g__Enterococcus	s__Enterococcus_faecium
d__Bacteria	k__unclassified_d__Bacteria	p__Firmicutes	c__Bacilli	o__Lactobacillales	f__Enterococcaceae	g__Enterococcus	s__Enterococcus_gallinarum
d__Bacteria	k__unclassified_d__Bacteria	p__Firmicutes	c__Bacilli	o__Lactobacillales	f__Enterococcaceae	g__Enterococcus	s__Enterococcus_hirae
d__Bacteria	k__unclassified_d__Bacteria	p__Firmicutes	c__Bacilli	o__Lactobacillales	f__Enterococcaceae	g__Enterococcus	s__unclassified_g__Enterococcus
d__Bacteria	k__unclassified_d__Bacteria	p__Firmicutes	c__Bacilli	o__Lactobacillales	f__Enterococcaceae	g__Tetragenococcus	s__Candidatus_Tetragenococcus_pullicola
d__Bacteria	k__unclassified_d__Bacteria	p__Firmicutes	c__Bacilli	o__Lactobacillales	f__Lactobacillaceae	g__Lactobacillus	s__Lactobacillus_delbrueckii
d__Bacteria	k__unclassified_d__Bacteria	p__Firmicutes	c__Bacilli	o__Lactobacillales	f__Lactobacillaceae	g__Lactobacillus	s__Lactobacillus_iners
d__Bacteria	k__unclassified_d__Bacteria	p__Firmicutes	c__Bacilli	o__Lactobacillales	f__Lactobacillaceae	g__Lactobacillus	s__Lactobacillus_jensenii
d__Bacteria	k__unclassified_d__Bacteria	p__Firmicutes	c__Bacilli	o__Lactobacillales	f__Lactobacillaceae	g__Lactobacillus	s__Lactobacillus_johnsonii
d__Bacteria	k__unclassified_d__Bacteria	p__Firmicutes	c__Bacilli	o__Lactobacillales	f__Lactobacillaceae	g__Lactobacillus	s__Lactobacillus_sp.
d__Bacteria	k__unclassified_d__Bacteria	p__Firmicutes	c__Bacilli	o__Lactobacillales	f__Lactobacillaceae	g__Lactobacillus	s__Lactobacillus_taiwanensis
d__Bacteria	k__unclassified_d__Bacteria	p__Firmicutes	c__Bacilli	o__Lactobacillales	f__Lactobacillaceae	g__Lactobacillus	s__unclassified_g__Lactobacillus
d__Bacteria	k__unclassified_d__Bacteria	p__Firmicutes	c__Bacilli	o__Lactobacillales	f__Lactobacillaceae	g__Ligilactobacillus	s__Ligilactobacillus_agilis
d__Bacteria	k__unclassified_d__Bacteria	p__Firmicutes	c__Bacilli	o__Lactobacillales	f__Lactobacillaceae	g__Ligilactobacillus	s__Ligilactobacillus_animalis
d__Bacteria	k__unclassified_d__Bacteria	p__Firmicutes	c__Bacilli	o__Lactobacillales	f__Lactobacillaceae	g__Ligilactobacillus	s__Ligilactobacillus_apodemi
d__Bacteria	k__unclassified_d__Bacteria	p__Firmicutes	c__Bacilli	o__Lactobacillales	f__Lactobacillaceae	g__Ligilactobacillus	s__Ligilactobacillus_murinus
d__Bacteria	k__unclassified_d__Bacteria	p__Firmicutes	c__Bacilli	o__Lactobacillales	f__Lactobacillaceae	g__Ligilactobacillus	s__Ligilactobacillus_ruminis
d__Bacteria	k__unclassified_d__Bacteria	p__Firmicutes	c__Bacilli	o__Lactobacillales	f__Lactobacillaceae	g__Ligilactobacillus	s__Ligilactobacillus_salivarius
d__Bacteria	k__unclassified_d__Bacteria	p__Firmicutes	c__Bacilli	o__Lactobacillales	f__Lactobacillaceae	g__Ligilactobacillus	s__unclassified_g__Ligilactobacillus
d__Bacteria	k__unclassified_d__Bacteria	p__Firmicutes	c__Bacilli	o__Lactobacillales	f__Lactobacillaceae	g__Limosilactobacillus	s__Limosilactobacillus_fermentum
d__Bacteria	k__unclassified_d__Bacteria	p__Firmicutes	c__Bacilli	o__Lactobacillales	f__Lactobacillaceae	g__Limosilactobacillus	s__Limosilactobacillus_reuteri
d__Bacteria	k__unclassified_d__Bacteria	p__Firmicutes	c__Bacilli	o__Lactobacillales	f__Lactobacillaceae	g__Secundilactobacillus	s__Secundilactobacillus_malefermentans
d__Bacteria	k__unclassified_d__Bacteria	p__Firmicutes	c__Bacilli	o__Lactobacillales	f__Streptococcaceae	g__Lactococcus	s__Lactococcus_sp.
d__Bacteria	k__unclassified_d__Bacteria	p__Firmicutes	c__Bacilli	o__Lactobacillales	f__Streptococcaceae	g__Streptococcus	s__Streptococcus_agalactiae
d__Bacteria	k__unclassified_d__Bacteria	p__Firmicutes	c__Bacilli	o__Lactobacillales	f__Streptococcaceae	g__Streptococcus	s__Streptococcus_danieliae
d__Bacteria	k__unclassified_d__Bacteria	p__Firmicutes	c__Bacilli	o__Lactobacillales	f__Streptococcaceae	g__Streptococcus	s__Streptococcus_pneumoniae
d__Bacteria	k__unclassified_d__Bacteria	p__Firmicutes	c__Bacilli	o__Lactobacillales	f__Streptococcaceae	g__Streptococcus	s__Streptococcus_pyogenes
d__Bacteria	k__unclassified_d__Bacteria	p__Firmicutes	c__Bacilli	o__Lactobacillales	f__Streptococcaceae	g__Streptococcus	s__Streptococcus_sp.
d__Bacteria	k__unclassified_d__Bacteria	p__Firmicutes	c__Bacilli	o__Lactobacillales	f__Streptococcaceae	g__Streptococcus	s__Streptococcus_suis
d__Bacteria	k__unclassified_d__Bacteria	p__Firmicutes	c__Bacilli	o__Lactobacillales	f__Streptococcaceae	g__Streptococcus	s__unclassified_g__Streptococcus
d__Bacteria	k__unclassified_d__Bacteria	p__Firmicutes	c__Bacilli	o__Lactobacillales	f__unclassified_o__Lactobacillales	g__unclassified_o__Lactobacillales	s__Lactobacillaceae_bacterium
d__Bacteria	k__unclassified_d__Bacteria	p__Firmicutes	c__Bacilli	o__Lactobacillales	f__unclassified_o__Lactobacillales	g__unclassified_o__Lactobacillales	s__Lactobacillales_bacterium
d__Bacteria	k__unclassified_d__Bacteria	p__Firmicutes	c__Bacilli	o__Lactobacillales	f__unclassified_o__Lactobacillales	g__unclassified_o__Lactobacillales	s__unclassified_o__Lactobacillales
d__Bacteria	k__unclassified_d__Bacteria	p__Firmicutes	c__Bacilli	o__unclassified_c__Bacilli	f__unclassified_c__Bacilli	g__Candidatus_Aphodocola	s__Candidatus_Aphodocola_excrementigallinarum
d__Bacteria	k__unclassified_d__Bacteria	p__Firmicutes	c__Bacilli	o__unclassified_c__Bacilli	f__unclassified_c__Bacilli	g__Candidatus_Caccenecus	s__Candidatus_Caccenecus_avistercoris
d__Bacteria	k__unclassified_d__Bacteria	p__Firmicutes	c__Bacilli	o__unclassified_c__Bacilli	f__unclassified_c__Bacilli	g__Candidatus_Coprovivens	s__Candidatus_Coprovivens_excrementavium
d__Bacteria	k__unclassified_d__Bacteria	p__Firmicutes	c__Bacilli	o__unclassified_c__Bacilli	f__unclassified_c__Bacilli	g__Candidatus_Faecimonas	s__Candidatus_Faecimonas_gallistercoris
d__Bacteria	k__unclassified_d__Bacteria	p__Firmicutes	c__Bacilli	o__unclassified_c__Bacilli	f__unclassified_c__Bacilli	g__Candidatus_Faecimonas	s__Candidatus_Faecimonas_intestinavium
d__Bacteria	k__unclassified_d__Bacteria	p__Firmicutes	c__Bacilli	o__unclassified_c__Bacilli	f__unclassified_c__Bacilli	g__Candidatus_Onthocola	s__Candidatus_Onthocola_gallistercoris
d__Bacteria	k__unclassified_d__Bacteria	p__Firmicutes	c__Bacilli	o__unclassified_c__Bacilli	f__unclassified_c__Bacilli	g__Candidatus_Onthocola	s__Candidatus_Onthocola_stercoravium
d__Bacteria	k__unclassified_d__Bacteria	p__Firmicutes	c__Bacilli	o__unclassified_c__Bacilli	f__unclassified_c__Bacilli	g__Candidatus_Onthocola	s__Candidatus_Onthocola_stercorigallinarum
d__Bacteria	k__unclassified_d__Bacteria	p__Firmicutes	c__Bacilli	o__unclassified_c__Bacilli	f__unclassified_c__Bacilli	g__Candidatus_Onthousia	s__Candidatus_Onthousia_excrementipullorum
d__Bacteria	k__unclassified_d__Bacteria	p__Firmicutes	c__Bacilli	o__unclassified_c__Bacilli	f__unclassified_c__Bacilli	g__Candidatus_Onthousia	s__Candidatus_Onthousia_faecavium
d__Bacteria	k__unclassified_d__Bacteria	p__Firmicutes	c__Bacilli	o__unclassified_c__Bacilli	f__unclassified_c__Bacilli	g__Candidatus_Onthousia	s__Candidatus_Onthousia_faecigallinarum
d__Bacteria	k__unclassified_d__Bacteria	p__Firmicutes	c__Bacilli	o__unclassified_c__Bacilli	f__unclassified_c__Bacilli	g__Candidatus_Onthousia	s__Candidatus_Onthousia_faecipullorum
d__Bacteria	k__unclassified_d__Bacteria	p__Firmicutes	c__Bacilli	o__unclassified_c__Bacilli	f__unclassified_c__Bacilli	g__Candidatus_Scybalousia	s__Candidatus_Scybalousia_intestinigallinarum
d__Bacteria	k__unclassified_d__Bacteria	p__Firmicutes	c__Bacilli	o__unclassified_c__Bacilli	f__unclassified_c__Bacilli	g__unclassified_c__Bacilli	s__Bacilli_bacterium
d__Bacteria	k__unclassified_d__Bacteria	p__Firmicutes	c__Clostridia	o__Eubacteriales	f__Bianqueaceae	g__Bianquea	s__Bianquea_renquensis
d__Bacteria	k__unclassified_d__Bacteria	p__Firmicutes	c__Clostridia	o__Eubacteriales	f__Christensenellaceae	g__unclassified_f__Christensenellaceae	s__Christensenellaceae_bacterium
d__Bacteria	k__unclassified_d__Bacteria	p__Firmicutes	c__Clostridia	o__Eubacteriales	f__Clostridiaceae	g__Butyricicoccus	s__Butyricicoccus_pullicaecorum
d__Bacteria	k__unclassified_d__Bacteria	p__Firmicutes	c__Clostridia	o__Eubacteriales	f__Clostridiaceae	g__Butyricicoccus	s__Butyricicoccus_sp.
d__Bacteria	k__unclassified_d__Bacteria	p__Firmicutes	c__Clostridia	o__Eubacteriales	f__Clostridiaceae	g__Butyricicoccus	s__Butyricicoccus_sp._1XD8-22
d__Bacteria	k__unclassified_d__Bacteria	p__Firmicutes	c__Clostridia	o__Eubacteriales	f__Clostridiaceae	g__Candidatus_Arthromitus	s__Candidatus_Arthromitus_sp._SFB-mouse
d__Bacteria	k__unclassified_d__Bacteria	p__Firmicutes	c__Clostridia	o__Eubacteriales	f__Clostridiaceae	g__Candidatus_Arthromitus	s__Candidatus_Arthromitus_sp._SFB-mouse-NL
d__Bacteria	k__unclassified_d__Bacteria	p__Firmicutes	c__Clostridia	o__Eubacteriales	f__Clostridiaceae	g__Candidatus_Arthromitus	s__unclassified_g__Candidatus_Arthromitus
d__Bacteria	k__unclassified_d__Bacteria	p__Firmicutes	c__Clostridia	o__Eubacteriales	f__Clostridiaceae	g__Candidatus_Coprocola	s__Candidatus_Coprocola_pullicola
d__Bacteria	k__unclassified_d__Bacteria	p__Firmicutes	c__Clostridia	o__Eubacteriales	f__Clostridiaceae	g__Candidatus_Scatovivens	s__Candidatus_Scatovivens_faecipullorum
d__Bacteria	k__unclassified_d__Bacteria	p__Firmicutes	c__Clostridia	o__Eubacteriales	f__Clostridiaceae	g__Clostridium	s__Clostridium_beijerinckii
d__Bacteria	k__unclassified_d__Bacteria	p__Firmicutes	c__Clostridia	o__Eubacteriales	f__Clostridiaceae	g__Clostridium	s__Clostridium_botulinum
d__Bacteria	k__unclassified_d__Bacteria	p__Firmicutes	c__Clostridia	o__Eubacteriales	f__Clostridiaceae	g__Clostridium	s__Clostridium_butyricum
d__Bacteria	k__unclassified_d__Bacteria	p__Firmicutes	c__Clostridia	o__Eubacteriales	f__Clostridiaceae	g__Clostridium	s__Clostridium_chromiireducens
d__Bacteria	k__unclassified_d__Bacteria	p__Firmicutes	c__Clostridia	o__Eubacteriales	f__Clostridiaceae	g__Clostridium	s__Clostridium_culturomicium
d__Bacteria	k__unclassified_d__Bacteria	p__Firmicutes	c__Clostridia	o__Eubacteriales	f__Clostridiaceae	g__Clostridium	s__Clostridium_estertheticum
d__Bacteria	k__unclassified_d__Bacteria	p__Firmicutes	c__Clostridia	o__Eubacteriales	f__Clostridiaceae	g__Clostridium	s__Clostridium_felsineum
d__Bacteria	k__unclassified_d__Bacteria	p__Firmicutes	c__Clostridia	o__Eubacteriales	f__Clostridiaceae	g__Clostridium	s__Clostridium_indicum
d__Bacteria	k__unclassified_d__Bacteria	p__Firmicutes	c__Clostridia	o__Eubacteriales	f__Clostridiaceae	g__Clostridium	s__Clostridium_jeddahense
d__Bacteria	k__unclassified_d__Bacteria	p__Firmicutes	c__Clostridia	o__Eubacteriales	f__Clostridiaceae	g__Clostridium	s__Clostridium_perfringens
d__Bacteria	k__unclassified_d__Bacteria	p__Firmicutes	c__Clostridia	o__Eubacteriales	f__Clostridiaceae	g__Clostridium	s__Clostridium_porci
d__Bacteria	k__unclassified_d__Bacteria	p__Firmicutes	c__Clostridia	o__Eubacteriales	f__Clostridiaceae	g__Clostridium	s__Clostridium_sp.
d__Bacteria	k__unclassified_d__Bacteria	p__Firmicutes	c__Clostridia	o__Eubacteriales	f__Clostridiaceae	g__Clostridium	s__Clostridium_sp._1xD42-85
d__Bacteria	k__unclassified_d__Bacteria	p__Firmicutes	c__Clostridia	o__Eubacteriales	f__Clostridiaceae	g__Clostridium	s__Clostridium_sp._26_21
d__Bacteria	k__unclassified_d__Bacteria	p__Firmicutes	c__Clostridia	o__Eubacteriales	f__Clostridiaceae	g__Clostridium	s__Clostridium_sp._26_22
d__Bacteria	k__unclassified_d__Bacteria	p__Firmicutes	c__Clostridia	o__Eubacteriales	f__Clostridiaceae	g__Clostridium	s__Clostridium_sp._27_14
d__Bacteria	k__unclassified_d__Bacteria	p__Firmicutes	c__Clostridia	o__Eubacteriales	f__Clostridiaceae	g__Clostridium	s__Clostridium_sp._28_12
d__Bacteria	k__unclassified_d__Bacteria	p__Firmicutes	c__Clostridia	o__Eubacteriales	f__Clostridiaceae	g__Clostridium	s__Clostridium_sp._28_17
d__Bacteria	k__unclassified_d__Bacteria	p__Firmicutes	c__Clostridia	o__Eubacteriales	f__Clostridiaceae	g__Clostridium	s__Clostridium_sp._7_3_54FAA
d__Bacteria	k__unclassified_d__Bacteria	p__Firmicutes	c__Clostridia	o__Eubacteriales	f__Clostridiaceae	g__Clostridium	s__Clostridium_sp._AF34-10BH
d__Bacteria	k__unclassified_d__Bacteria	p__Firmicutes	c__Clostridia	o__Eubacteriales	f__Clostridiaceae	g__Clostridium	s__Clostridium_sp._AF50-3
d__Bacteria	k__unclassified_d__Bacteria	p__Firmicutes	c__Clostridia	o__Eubacteriales	f__Clostridiaceae	g__Clostridium	s__Clostridium_sp._AM27-31LB
d__Bacteria	k__unclassified_d__Bacteria	p__Firmicutes	c__Clostridia	o__Eubacteriales	f__Clostridiaceae	g__Clostridium	s__Clostridium_sp._AM29-11AC
d__Bacteria	k__unclassified_d__Bacteria	p__Firmicutes	c__Clostridia	o__Eubacteriales	f__Clostridiaceae	g__Clostridium	s__Clostridium_sp._AM58-1XD
d__Bacteria	k__unclassified_d__Bacteria	p__Firmicutes	c__Clostridia	o__Eubacteriales	f__Clostridiaceae	g__Clostridium	s__Clostridium_sp._ASBs410
d__Bacteria	k__unclassified_d__Bacteria	p__Firmicutes	c__Clostridia	o__Eubacteriales	f__Clostridiaceae	g__Clostridium	s__Clostridium_sp._ATCC_BAA-442
d__Bacteria	k__unclassified_d__Bacteria	p__Firmicutes	c__Clostridia	o__Eubacteriales	f__Clostridiaceae	g__Clostridium	s__Clostridium_sp._C1
d__Bacteria	k__unclassified_d__Bacteria	p__Firmicutes	c__Clostridia	o__Eubacteriales	f__Clostridiaceae	g__Clostridium	s__Clostridium_sp._C105KSO14
d__Bacteria	k__unclassified_d__Bacteria	p__Firmicutes	c__Clostridia	o__Eubacteriales	f__Clostridiaceae	g__Clostridium	s__Clostridium_sp._CAG:1013
d__Bacteria	k__unclassified_d__Bacteria	p__Firmicutes	c__Clostridia	o__Eubacteriales	f__Clostridiaceae	g__Clostridium	s__Clostridium_sp._CAG:1219
d__Bacteria	k__unclassified_d__Bacteria	p__Firmicutes	c__Clostridia	o__Eubacteriales	f__Clostridiaceae	g__Clostridium	s__Clostridium_sp._CAG:245
d__Bacteria	k__unclassified_d__Bacteria	p__Firmicutes	c__Clostridia	o__Eubacteriales	f__Clostridiaceae	g__Clostridium	s__Clostridium_sp._CAG:245_30_32
d__Bacteria	k__unclassified_d__Bacteria	p__Firmicutes	c__Clostridia	o__Eubacteriales	f__Clostridiaceae	g__Clostridium	s__Clostridium_sp._CAG:269
d__Bacteria	k__unclassified_d__Bacteria	p__Firmicutes	c__Clostridia	o__Eubacteriales	f__Clostridiaceae	g__Clostridium	s__Clostridium_sp._CAG:273
d__Bacteria	k__unclassified_d__Bacteria	p__Firmicutes	c__Clostridia	o__Eubacteriales	f__Clostridiaceae	g__Clostridium	s__Clostridium_sp._CAG:343
d__Bacteria	k__unclassified_d__Bacteria	p__Firmicutes	c__Clostridia	o__Eubacteriales	f__Clostridiaceae	g__Clostridium	s__Clostridium_sp._CAG:354_28_25
d__Bacteria	k__unclassified_d__Bacteria	p__Firmicutes	c__Clostridia	o__Eubacteriales	f__Clostridiaceae	g__Clostridium	s__Clostridium_sp._CAG:356
d__Bacteria	k__unclassified_d__Bacteria	p__Firmicutes	c__Clostridia	o__Eubacteriales	f__Clostridiaceae	g__Clostridium	s__Clostridium_sp._CAG:389
d__Bacteria	k__unclassified_d__Bacteria	p__Firmicutes	c__Clostridia	o__Eubacteriales	f__Clostridiaceae	g__Clostridium	s__Clostridium_sp._CAG:417
d__Bacteria	k__unclassified_d__Bacteria	p__Firmicutes	c__Clostridia	o__Eubacteriales	f__Clostridiaceae	g__Clostridium	s__Clostridium_sp._CAG:433
d__Bacteria	k__unclassified_d__Bacteria	p__Firmicutes	c__Clostridia	o__Eubacteriales	f__Clostridiaceae	g__Clostridium	s__Clostridium_sp._CAG:440
d__Bacteria	k__unclassified_d__Bacteria	p__Firmicutes	c__Clostridia	o__Eubacteriales	f__Clostridiaceae	g__Clostridium	s__Clostridium_sp._CAG:451
d__Bacteria	k__unclassified_d__Bacteria	p__Firmicutes	c__Clostridia	o__Eubacteriales	f__Clostridiaceae	g__Clostridium	s__Clostridium_sp._CAG:452
d__Bacteria	k__unclassified_d__Bacteria	p__Firmicutes	c__Clostridia	o__Eubacteriales	f__Clostridiaceae	g__Clostridium	s__Clostridium_sp._CAG:465
d__Bacteria	k__unclassified_d__Bacteria	p__Firmicutes	c__Clostridia	o__Eubacteriales	f__Clostridiaceae	g__Clostridium	s__Clostridium_sp._CAG:470
d__Bacteria	k__unclassified_d__Bacteria	p__Firmicutes	c__Clostridia	o__Eubacteriales	f__Clostridiaceae	g__Clostridium	s__Clostridium_sp._CAG:492
d__Bacteria	k__unclassified_d__Bacteria	p__Firmicutes	c__Clostridia	o__Eubacteriales	f__Clostridiaceae	g__Clostridium	s__Clostridium_sp._CAG:508
d__Bacteria	k__unclassified_d__Bacteria	p__Firmicutes	c__Clostridia	o__Eubacteriales	f__Clostridiaceae	g__Clostridium	s__Clostridium_sp._CAG:567
d__Bacteria	k__unclassified_d__Bacteria	p__Firmicutes	c__Clostridia	o__Eubacteriales	f__Clostridiaceae	g__Clostridium	s__Clostridium_sp._CAG:571
d__Bacteria	k__unclassified_d__Bacteria	p__Firmicutes	c__Clostridia	o__Eubacteriales	f__Clostridiaceae	g__Clostridium	s__Clostridium_sp._CAG:575
d__Bacteria	k__unclassified_d__Bacteria	p__Firmicutes	c__Clostridia	o__Eubacteriales	f__Clostridiaceae	g__Clostridium	s__Clostridium_sp._CAG:594
d__Bacteria	k__unclassified_d__Bacteria	p__Firmicutes	c__Clostridia	o__Eubacteriales	f__Clostridiaceae	g__Clostridium	s__Clostridium_sp._CAG:628
d__Bacteria	k__unclassified_d__Bacteria	p__Firmicutes	c__Clostridia	o__Eubacteriales	f__Clostridiaceae	g__Clostridium	s__Clostridium_sp._CAG:710
d__Bacteria	k__unclassified_d__Bacteria	p__Firmicutes	c__Clostridia	o__Eubacteriales	f__Clostridiaceae	g__Clostridium	s__Clostridium_sp._CAG:780
d__Bacteria	k__unclassified_d__Bacteria	p__Firmicutes	c__Clostridia	o__Eubacteriales	f__Clostridiaceae	g__Clostridium	s__Clostridium_sp._CAG:793
d__Bacteria	k__unclassified_d__Bacteria	p__Firmicutes	c__Clostridia	o__Eubacteriales	f__Clostridiaceae	g__Clostridium	s__Clostridium_sp._CAG:798
d__Bacteria	k__unclassified_d__Bacteria	p__Firmicutes	c__Clostridia	o__Eubacteriales	f__Clostridiaceae	g__Clostridium	s__Clostridium_sp._CAG:921
d__Bacteria	k__unclassified_d__Bacteria	p__Firmicutes	c__Clostridia	o__Eubacteriales	f__Clostridiaceae	g__Clostridium	s__Clostridium_sp._D5
d__Bacteria	k__unclassified_d__Bacteria	p__Firmicutes	c__Clostridia	o__Eubacteriales	f__Clostridiaceae	g__Clostridium	s__Clostridium_sp._KLE_1755
d__Bacteria	k__unclassified_d__Bacteria	p__Firmicutes	c__Clostridia	o__Eubacteriales	f__Clostridiaceae	g__Clostridium	s__Clostridium_sp._L2-50
d__Bacteria	k__unclassified_d__Bacteria	p__Firmicutes	c__Clostridia	o__Eubacteriales	f__Clostridiaceae	g__Clostridium	s__Clostridium_sp._MCC328
d__Bacteria	k__unclassified_d__Bacteria	p__Firmicutes	c__Clostridia	o__Eubacteriales	f__Clostridiaceae	g__Clostridium	s__Clostridium_sp._MCC334
d__Bacteria	k__unclassified_d__Bacteria	p__Firmicutes	c__Clostridia	o__Eubacteriales	f__Clostridiaceae	g__Clostridium	s__Clostridium_sp._MCC353
d__Bacteria	k__unclassified_d__Bacteria	p__Firmicutes	c__Clostridia	o__Eubacteriales	f__Clostridiaceae	g__Clostridium	s__Clostridium_sp._MD294
d__Bacteria	k__unclassified_d__Bacteria	p__Firmicutes	c__Clostridia	o__Eubacteriales	f__Clostridiaceae	g__Clostridium	s__Clostridium_sp._Marseille-P2415
d__Bacteria	k__unclassified_d__Bacteria	p__Firmicutes	c__Clostridia	o__Eubacteriales	f__Clostridiaceae	g__Clostridium	s__Clostridium_sp._TF11-13AC
d__Bacteria	k__unclassified_d__Bacteria	p__Firmicutes	c__Clostridia	o__Eubacteriales	f__Clostridiaceae	g__Clostridium	s__Clostridium_sp._WB02_MRS01
d__Bacteria	k__unclassified_d__Bacteria	p__Firmicutes	c__Clostridia	o__Eubacteriales	f__Clostridiaceae	g__Clostridium	s__Clostridium_sp._chh4-2
d__Bacteria	k__unclassified_d__Bacteria	p__Firmicutes	c__Clostridia	o__Eubacteriales	f__Clostridiaceae	g__Clostridium	s__Clostridium_transplantifaecale
d__Bacteria	k__unclassified_d__Bacteria	p__Firmicutes	c__Clostridia	o__Eubacteriales	f__Clostridiaceae	g__Clostridium	s__Clostridium_tyrobutyricum
d__Bacteria	k__unclassified_d__Bacteria	p__Firmicutes	c__Clostridia	o__Eubacteriales	f__Clostridiaceae	g__Clostridium	s__unclassified_g__Clostridium
d__Bacteria	k__unclassified_d__Bacteria	p__Firmicutes	c__Clostridia	o__Eubacteriales	f__Clostridiaceae	g__Clostridium	s__uncultured_Clostridium_sp.
d__Bacteria	k__unclassified_d__Bacteria	p__Firmicutes	c__Clostridia	o__Eubacteriales	f__Clostridiaceae	g__Falcatimonas	s__Falcatimonas_sp._MSJ-15
d__Bacteria	k__unclassified_d__Bacteria	p__Firmicutes	c__Clostridia	o__Eubacteriales	f__Clostridiaceae	g__Hungatella	s__Hungatella_effluvii
d__Bacteria	k__unclassified_d__Bacteria	p__Firmicutes	c__Clostridia	o__Eubacteriales	f__Clostridiaceae	g__Hungatella	s__Hungatella_hathewayi
d__Bacteria	k__unclassified_d__Bacteria	p__Firmicutes	c__Clostridia	o__Eubacteriales	f__Clostridiaceae	g__Hungatella	s__Hungatella_sp.
d__Bacteria	k__unclassified_d__Bacteria	p__Firmicutes	c__Clostridia	o__Eubacteriales	f__Clostridiaceae	g__Hungatella	s__Hungatella_sp._L12
d__Bacteria	k__unclassified_d__Bacteria	p__Firmicutes	c__Clostridia	o__Eubacteriales	f__Clostridiaceae	g__Hungatella	s__Hungatella_xylanolytica
d__Bacteria	k__unclassified_d__Bacteria	p__Firmicutes	c__Clostridia	o__Eubacteriales	f__Clostridiaceae	g__Hungatella	s__unclassified_g__Hungatella
d__Bacteria	k__unclassified_d__Bacteria	p__Firmicutes	c__Clostridia	o__Eubacteriales	f__Clostridiaceae	g__Lactonifactor	s__Lactonifactor_longoviformis
d__Bacteria	k__unclassified_d__Bacteria	p__Firmicutes	c__Clostridia	o__Eubacteriales	f__Clostridiaceae	g__Lactonifactor	s__unclassified_g__Lactonifactor
d__Bacteria	k__unclassified_d__Bacteria	p__Firmicutes	c__Clostridia	o__Eubacteriales	f__Clostridiaceae	g__Mordavella	s__Mordavella_massiliensis
d__Bacteria	k__unclassified_d__Bacteria	p__Firmicutes	c__Clostridia	o__Eubacteriales	f__Clostridiaceae	g__unclassified_f__Clostridiaceae	s__Clostridiaceae_bacterium
d__Bacteria	k__unclassified_d__Bacteria	p__Firmicutes	c__Clostridia	o__Eubacteriales	f__Clostridiaceae	g__unclassified_f__Clostridiaceae	s__Clostridiaceae_bacterium_Marseille-Q4145
d__Bacteria	k__unclassified_d__Bacteria	p__Firmicutes	c__Clostridia	o__Eubacteriales	f__Defluviitaleaceae	g__unclassified_f__Defluviitaleaceae	s__Defluviitaleaceae_bacterium
d__Bacteria	k__unclassified_d__Bacteria	p__Firmicutes	c__Clostridia	o__Eubacteriales	f__Desulfitobacteriaceae	g__Desulfosporosinus	s__Desulfosporosinus_orientis
d__Bacteria	k__unclassified_d__Bacteria	p__Firmicutes	c__Clostridia	o__Eubacteriales	f__Desulfitobacteriaceae	g__Desulfosporosinus	s__Desulfosporosinus_sp.
d__Bacteria	k__unclassified_d__Bacteria	p__Firmicutes	c__Clostridia	o__Eubacteriales	f__Eubacteriaceae	g__Anaerofustis	s__Anaerofustis_stercorihominis
d__Bacteria	k__unclassified_d__Bacteria	p__Firmicutes	c__Clostridia	o__Eubacteriales	f__Eubacteriaceae	g__Eubacterium	s__Eubacterium_limosum
d__Bacteria	k__unclassified_d__Bacteria	p__Firmicutes	c__Clostridia	o__Eubacteriales	f__Eubacteriaceae	g__Eubacterium	s__Eubacterium_plexicaudatum
d__Bacteria	k__unclassified_d__Bacteria	p__Firmicutes	c__Clostridia	o__Eubacteriales	f__Eubacteriaceae	g__Eubacterium	s__Eubacterium_ramulus
d__Bacteria	k__unclassified_d__Bacteria	p__Firmicutes	c__Clostridia	o__Eubacteriales	f__Eubacteriaceae	g__Eubacterium	s__Eubacterium_sp.
d__Bacteria	k__unclassified_d__Bacteria	p__Firmicutes	c__Clostridia	o__Eubacteriales	f__Eubacteriaceae	g__Eubacterium	s__Eubacterium_sp._14-2
d__Bacteria	k__unclassified_d__Bacteria	p__Firmicutes	c__Clostridia	o__Eubacteriales	f__Eubacteriaceae	g__Eubacterium	s__Eubacterium_sp._An3
d__Bacteria	k__unclassified_d__Bacteria	p__Firmicutes	c__Clostridia	o__Eubacteriales	f__Eubacteriaceae	g__Eubacterium	s__Eubacterium_sp._CAG:180
d__Bacteria	k__unclassified_d__Bacteria	p__Firmicutes	c__Clostridia	o__Eubacteriales	f__Eubacteriaceae	g__Eubacterium	s__Eubacterium_sp._CAG:786
d__Bacteria	k__unclassified_d__Bacteria	p__Firmicutes	c__Clostridia	o__Eubacteriales	f__Eubacteriaceae	g__Eubacterium	s__Eubacterium_ventriosum
d__Bacteria	k__unclassified_d__Bacteria	p__Firmicutes	c__Clostridia	o__Eubacteriales	f__Eubacteriaceae	g__Eubacterium	s__unclassified_g__Eubacterium
d__Bacteria	k__unclassified_d__Bacteria	p__Firmicutes	c__Clostridia	o__Eubacteriales	f__Eubacteriaceae	g__Eubacterium	s__uncultured_Eubacterium_sp.
d__Bacteria	k__unclassified_d__Bacteria	p__Firmicutes	c__Clostridia	o__Eubacteriales	f__Eubacteriaceae	g__unclassified_f__Eubacteriaceae	s__Eubacteriaceae_bacterium
d__Bacteria	k__unclassified_d__Bacteria	p__Firmicutes	c__Clostridia	o__Eubacteriales	f__Eubacteriaceae	g__unclassified_f__Eubacteriaceae	s__Eubacteriaceae_bacterium_CHKCI004
d__Bacteria	k__unclassified_d__Bacteria	p__Firmicutes	c__Clostridia	o__Eubacteriales	f__Eubacteriaceae	g__unclassified_f__Eubacteriaceae	s__Eubacteriaceae_bacterium_Marseille-Q4139
d__Bacteria	k__unclassified_d__Bacteria	p__Firmicutes	c__Clostridia	o__Eubacteriales	f__Eubacteriales_Family_XIII._Incertae_Sedis	g__Anaerovorax	s__Anaerovorax_odorimutans
d__Bacteria	k__unclassified_d__Bacteria	p__Firmicutes	c__Clostridia	o__Eubacteriales	f__Eubacteriales_Family_XIII._Incertae_Sedis	g__Emergencia	s__Emergencia_sp.
d__Bacteria	k__unclassified_d__Bacteria	p__Firmicutes	c__Clostridia	o__Eubacteriales	f__Eubacteriales_Family_XIII._Incertae_Sedis	g__Emergencia	s__Emergencia_sp._1XD21-10
d__Bacteria	k__unclassified_d__Bacteria	p__Firmicutes	c__Clostridia	o__Eubacteriales	f__Eubacteriales_Family_XIII._Incertae_Sedis	g__Ihubacter	s__Ihubacter_massiliensis
d__Bacteria	k__unclassified_d__Bacteria	p__Firmicutes	c__Clostridia	o__Eubacteriales	f__Eubacteriales_Family_XIII._Incertae_Sedis	g__Mogibacterium	s__Mogibacterium_sp.
d__Bacteria	k__unclassified_d__Bacteria	p__Firmicutes	c__Clostridia	o__Eubacteriales	f__Eubacteriales_Family_XIII._Incertae_Sedis	g__Senimuribacter	s__Senimuribacter_sp._DSM_106208
d__Bacteria	k__unclassified_d__Bacteria	p__Firmicutes	c__Clostridia	o__Eubacteriales	f__Eubacteriales_Family_XIII._Incertae_Sedis	g__Senimuribacter	s__Senimuribacter_sp._DSM_109599
d__Bacteria	k__unclassified_d__Bacteria	p__Firmicutes	c__Clostridia	o__Eubacteriales	f__Lachnospiraceae	g__Acetatifactor	s__Acetatifactor_muris
d__Bacteria	k__unclassified_d__Bacteria	p__Firmicutes	c__Clostridia	o__Eubacteriales	f__Lachnospiraceae	g__Acetatifactor	s__Acetatifactor_sp.
d__Bacteria	k__unclassified_d__Bacteria	p__Firmicutes	c__Clostridia	o__Eubacteriales	f__Lachnospiraceae	g__Acetatifactor	s__Acetatifactor_sp._DSM_110981
d__Bacteria	k__unclassified_d__Bacteria	p__Firmicutes	c__Clostridia	o__Eubacteriales	f__Lachnospiraceae	g__Acetatifactor	s__Candidatus_Acetatifactor_stercoripullorum
d__Bacteria	k__unclassified_d__Bacteria	p__Firmicutes	c__Clostridia	o__Eubacteriales	f__Lachnospiraceae	g__Acetatifactor	s__unclassified_g__Acetatifactor
d__Bacteria	k__unclassified_d__Bacteria	p__Firmicutes	c__Clostridia	o__Eubacteriales	f__Lachnospiraceae	g__Agathobacter	s__Agathobacter_sp.
d__Bacteria	k__unclassified_d__Bacteria	p__Firmicutes	c__Clostridia	o__Eubacteriales	f__Lachnospiraceae	g__Anaerobium	s__Anaerobium_acetethylicum
d__Bacteria	k__unclassified_d__Bacteria	p__Firmicutes	c__Clostridia	o__Eubacteriales	f__Lachnospiraceae	g__Anaerobutyricum	s__Anaerobutyricum_hallii
d__Bacteria	k__unclassified_d__Bacteria	p__Firmicutes	c__Clostridia	o__Eubacteriales	f__Lachnospiraceae	g__Anaerocolumna	s__Anaerocolumna_aminovalerica
d__Bacteria	k__unclassified_d__Bacteria	p__Firmicutes	c__Clostridia	o__Eubacteriales	f__Lachnospiraceae	g__Anaerocolumna	s__Anaerocolumna_cellulosilytica
d__Bacteria	k__unclassified_d__Bacteria	p__Firmicutes	c__Clostridia	o__Eubacteriales	f__Lachnospiraceae	g__Anaerocolumna	s__Anaerocolumna_jejuensis
d__Bacteria	k__unclassified_d__Bacteria	p__Firmicutes	c__Clostridia	o__Eubacteriales	f__Lachnospiraceae	g__Anaerocolumna	s__Anaerocolumna_sedimenticola
d__Bacteria	k__unclassified_d__Bacteria	p__Firmicutes	c__Clostridia	o__Eubacteriales	f__Lachnospiraceae	g__Anaerocolumna	s__Anaerocolumna_xylanovorans
d__Bacteria	k__unclassified_d__Bacteria	p__Firmicutes	c__Clostridia	o__Eubacteriales	f__Lachnospiraceae	g__Anaerosacchariphilus	s__Anaerosacchariphilus_polymeriproducens
d__Bacteria	k__unclassified_d__Bacteria	p__Firmicutes	c__Clostridia	o__Eubacteriales	f__Lachnospiraceae	g__Anaerosporobacter	s__Anaerosporobacter_mobilis
d__Bacteria	k__unclassified_d__Bacteria	p__Firmicutes	c__Clostridia	o__Eubacteriales	f__Lachnospiraceae	g__Anaerostipes	s__Anaerostipes_caccae
d__Bacteria	k__unclassified_d__Bacteria	p__Firmicutes	c__Clostridia	o__Eubacteriales	f__Lachnospiraceae	g__Anaerostipes	s__Anaerostipes_hadrus
d__Bacteria	k__unclassified_d__Bacteria	p__Firmicutes	c__Clostridia	o__Eubacteriales	f__Lachnospiraceae	g__Anaerostipes	s__Anaerostipes_rhamnosivorans
d__Bacteria	k__unclassified_d__Bacteria	p__Firmicutes	c__Clostridia	o__Eubacteriales	f__Lachnospiraceae	g__Anaerostipes	s__Anaerostipes_sp.
d__Bacteria	k__unclassified_d__Bacteria	p__Firmicutes	c__Clostridia	o__Eubacteriales	f__Lachnospiraceae	g__Anaerostipes	s__Candidatus_Anaerostipes_excrementavium
d__Bacteria	k__unclassified_d__Bacteria	p__Firmicutes	c__Clostridia	o__Eubacteriales	f__Lachnospiraceae	g__Anaerotignum	s__Anaerotignum_faecicola
d__Bacteria	k__unclassified_d__Bacteria	p__Firmicutes	c__Clostridia	o__Eubacteriales	f__Lachnospiraceae	g__Anaerotignum	s__Anaerotignum_lactatifermentans
d__Bacteria	k__unclassified_d__Bacteria	p__Firmicutes	c__Clostridia	o__Eubacteriales	f__Lachnospiraceae	g__Anaerotignum	s__Anaerotignum_sp.
d__Bacteria	k__unclassified_d__Bacteria	p__Firmicutes	c__Clostridia	o__Eubacteriales	f__Lachnospiraceae	g__Bariatricus	s__Bariatricus_massiliensis
d__Bacteria	k__unclassified_d__Bacteria	p__Firmicutes	c__Clostridia	o__Eubacteriales	f__Lachnospiraceae	g__Blautia	s__Blautia_argi
d__Bacteria	k__unclassified_d__Bacteria	p__Firmicutes	c__Clostridia	o__Eubacteriales	f__Lachnospiraceae	g__Blautia	s__Blautia_caecimuris
d__Bacteria	k__unclassified_d__Bacteria	p__Firmicutes	c__Clostridia	o__Eubacteriales	f__Lachnospiraceae	g__Blautia	s__Blautia_coccoides
d__Bacteria	k__unclassified_d__Bacteria	p__Firmicutes	c__Clostridia	o__Eubacteriales	f__Lachnospiraceae	g__Blautia	s__Blautia_faecis
d__Bacteria	k__unclassified_d__Bacteria	p__Firmicutes	c__Clostridia	o__Eubacteriales	f__Lachnospiraceae	g__Blautia	s__Blautia_glucerasea
d__Bacteria	k__unclassified_d__Bacteria	p__Firmicutes	c__Clostridia	o__Eubacteriales	f__Lachnospiraceae	g__Blautia	s__Blautia_hansenii
d__Bacteria	k__unclassified_d__Bacteria	p__Firmicutes	c__Clostridia	o__Eubacteriales	f__Lachnospiraceae	g__Blautia	s__Blautia_hydrogenotrophica
d__Bacteria	k__unclassified_d__Bacteria	p__Firmicutes	c__Clostridia	o__Eubacteriales	f__Lachnospiraceae	g__Blautia	s__Blautia_luti
d__Bacteria	k__unclassified_d__Bacteria	p__Firmicutes	c__Clostridia	o__Eubacteriales	f__Lachnospiraceae	g__Blautia	s__Blautia_marasmi
d__Bacteria	k__unclassified_d__Bacteria	p__Firmicutes	c__Clostridia	o__Eubacteriales	f__Lachnospiraceae	g__Blautia	s__Blautia_massiliensis
d__Bacteria	k__unclassified_d__Bacteria	p__Firmicutes	c__Clostridia	o__Eubacteriales	f__Lachnospiraceae	g__Blautia	s__Blautia_obeum
d__Bacteria	k__unclassified_d__Bacteria	p__Firmicutes	c__Clostridia	o__Eubacteriales	f__Lachnospiraceae	g__Blautia	s__Blautia_producta
d__Bacteria	k__unclassified_d__Bacteria	p__Firmicutes	c__Clostridia	o__Eubacteriales	f__Lachnospiraceae	g__Blautia	s__Blautia_pseudococcoides
d__Bacteria	k__unclassified_d__Bacteria	p__Firmicutes	c__Clostridia	o__Eubacteriales	f__Lachnospiraceae	g__Blautia	s__Blautia_sp.
d__Bacteria	k__unclassified_d__Bacteria	p__Firmicutes	c__Clostridia	o__Eubacteriales	f__Lachnospiraceae	g__Blautia	s__Blautia_sp._AM46-5
d__Bacteria	k__unclassified_d__Bacteria	p__Firmicutes	c__Clostridia	o__Eubacteriales	f__Lachnospiraceae	g__Blautia	s__Blautia_sp._An249
d__Bacteria	k__unclassified_d__Bacteria	p__Firmicutes	c__Clostridia	o__Eubacteriales	f__Lachnospiraceae	g__Blautia	s__Blautia_sp._An46
d__Bacteria	k__unclassified_d__Bacteria	p__Firmicutes	c__Clostridia	o__Eubacteriales	f__Lachnospiraceae	g__Blautia	s__Blautia_sp._Marseille-P3201T
d__Bacteria	k__unclassified_d__Bacteria	p__Firmicutes	c__Clostridia	o__Eubacteriales	f__Lachnospiraceae	g__Blautia	s__Blautia_wexlerae
d__Bacteria	k__unclassified_d__Bacteria	p__Firmicutes	c__Clostridia	o__Eubacteriales	f__Lachnospiraceae	g__Blautia	s__Candidatus_Blautia_faecavium
d__Bacteria	k__unclassified_d__Bacteria	p__Firmicutes	c__Clostridia	o__Eubacteriales	f__Lachnospiraceae	g__Blautia	s__Candidatus_Blautia_merdipullorum
d__Bacteria	k__unclassified_d__Bacteria	p__Firmicutes	c__Clostridia	o__Eubacteriales	f__Lachnospiraceae	g__Blautia	s__unclassified_g__Blautia
d__Bacteria	k__unclassified_d__Bacteria	p__Firmicutes	c__Clostridia	o__Eubacteriales	f__Lachnospiraceae	g__Blautia	s__uncultured_Blautia_sp.
d__Bacteria	k__unclassified_d__Bacteria	p__Firmicutes	c__Clostridia	o__Eubacteriales	f__Lachnospiraceae	g__Butyrivibrio	s__Butyrivibrio_crossotus
d__Bacteria	k__unclassified_d__Bacteria	p__Firmicutes	c__Clostridia	o__Eubacteriales	f__Lachnospiraceae	g__Butyrivibrio	s__Butyrivibrio_fibrisolvens
d__Bacteria	k__unclassified_d__Bacteria	p__Firmicutes	c__Clostridia	o__Eubacteriales	f__Lachnospiraceae	g__Butyrivibrio	s__Butyrivibrio_hungatei
d__Bacteria	k__unclassified_d__Bacteria	p__Firmicutes	c__Clostridia	o__Eubacteriales	f__Lachnospiraceae	g__Butyrivibrio	s__Butyrivibrio_proteoclasticus
d__Bacteria	k__unclassified_d__Bacteria	p__Firmicutes	c__Clostridia	o__Eubacteriales	f__Lachnospiraceae	g__Butyrivibrio	s__Butyrivibrio_sp.
d__Bacteria	k__unclassified_d__Bacteria	p__Firmicutes	c__Clostridia	o__Eubacteriales	f__Lachnospiraceae	g__Butyrivibrio	s__Butyrivibrio_sp._ob235
d__Bacteria	k__unclassified_d__Bacteria	p__Firmicutes	c__Clostridia	o__Eubacteriales	f__Lachnospiraceae	g__Candidatus_Choladousia	s__Candidatus_Choladousia_intestinigallinarum
d__Bacteria	k__unclassified_d__Bacteria	p__Firmicutes	c__Clostridia	o__Eubacteriales	f__Lachnospiraceae	g__Candidatus_Cottocaccamicrobium	s__Candidatus_Cottocaccamicrobium_excrementipullorum
d__Bacteria	k__unclassified_d__Bacteria	p__Firmicutes	c__Clostridia	o__Eubacteriales	f__Lachnospiraceae	g__Candidatus_Galacturonibacter	s__Candidatus_Galacturonibacter_soehngenii
d__Bacteria	k__unclassified_d__Bacteria	p__Firmicutes	c__Clostridia	o__Eubacteriales	f__Lachnospiraceae	g__Candidatus_Limivivens	s__Candidatus_Limivivens_merdigallinarum
d__Bacteria	k__unclassified_d__Bacteria	p__Firmicutes	c__Clostridia	o__Eubacteriales	f__Lachnospiraceae	g__Catenibacillus	s__Catenibacillus_scindens
d__Bacteria	k__unclassified_d__Bacteria	p__Firmicutes	c__Clostridia	o__Eubacteriales	f__Lachnospiraceae	g__Catonella	s__Catonella_morbi
d__Bacteria	k__unclassified_d__Bacteria	p__Firmicutes	c__Clostridia	o__Eubacteriales	f__Lachnospiraceae	g__Coprococcus	s__Coprococcus_catus
d__Bacteria	k__unclassified_d__Bacteria	p__Firmicutes	c__Clostridia	o__Eubacteriales	f__Lachnospiraceae	g__Coprococcus	s__Coprococcus_comes
d__Bacteria	k__unclassified_d__Bacteria	p__Firmicutes	c__Clostridia	o__Eubacteriales	f__Lachnospiraceae	g__Coprococcus	s__Coprococcus_eutactus
d__Bacteria	k__unclassified_d__Bacteria	p__Firmicutes	c__Clostridia	o__Eubacteriales	f__Lachnospiraceae	g__Coprococcus	s__Coprococcus_sp.
d__Bacteria	k__unclassified_d__Bacteria	p__Firmicutes	c__Clostridia	o__Eubacteriales	f__Lachnospiraceae	g__Coprococcus	s__Coprococcus_sp._CAG:131-related_45_246
d__Bacteria	k__unclassified_d__Bacteria	p__Firmicutes	c__Clostridia	o__Eubacteriales	f__Lachnospiraceae	g__Coprococcus	s__unclassified_g__Coprococcus
d__Bacteria	k__unclassified_d__Bacteria	p__Firmicutes	c__Clostridia	o__Eubacteriales	f__Lachnospiraceae	g__Cuneatibacter	s__Cuneatibacter_caecimuris
d__Bacteria	k__unclassified_d__Bacteria	p__Firmicutes	c__Clostridia	o__Eubacteriales	f__Lachnospiraceae	g__Cuneatibacter	s__Cuneatibacter_sp._NSJ-177
d__Bacteria	k__unclassified_d__Bacteria	p__Firmicutes	c__Clostridia	o__Eubacteriales	f__Lachnospiraceae	g__Diplocloster	s__Diplocloster_agilis
d__Bacteria	k__unclassified_d__Bacteria	p__Firmicutes	c__Clostridia	o__Eubacteriales	f__Lachnospiraceae	g__Diplocloster	s__Diplocloster_modestus
d__Bacteria	k__unclassified_d__Bacteria	p__Firmicutes	c__Clostridia	o__Eubacteriales	f__Lachnospiraceae	g__Dorea	s__Dorea_formicigenerans
d__Bacteria	k__unclassified_d__Bacteria	p__Firmicutes	c__Clostridia	o__Eubacteriales	f__Lachnospiraceae	g__Dorea	s__Dorea_longicatena
d__Bacteria	k__unclassified_d__Bacteria	p__Firmicutes	c__Clostridia	o__Eubacteriales	f__Lachnospiraceae	g__Dorea	s__Dorea_sp.
d__Bacteria	k__unclassified_d__Bacteria	p__Firmicutes	c__Clostridia	o__Eubacteriales	f__Lachnospiraceae	g__Dorea	s__Dorea_sp._5-2
d__Bacteria	k__unclassified_d__Bacteria	p__Firmicutes	c__Clostridia	o__Eubacteriales	f__Lachnospiraceae	g__Dorea	s__Dorea_sp._D27
d__Bacteria	k__unclassified_d__Bacteria	p__Firmicutes	c__Clostridia	o__Eubacteriales	f__Lachnospiraceae	g__Eisenbergiella	s__Candidatus_Eisenbergiella_merdavium
d__Bacteria	k__unclassified_d__Bacteria	p__Firmicutes	c__Clostridia	o__Eubacteriales	f__Lachnospiraceae	g__Eisenbergiella	s__Candidatus_Eisenbergiella_merdipullorum
d__Bacteria	k__unclassified_d__Bacteria	p__Firmicutes	c__Clostridia	o__Eubacteriales	f__Lachnospiraceae	g__Eisenbergiella	s__Candidatus_Eisenbergiella_pullicola
d__Bacteria	k__unclassified_d__Bacteria	p__Firmicutes	c__Clostridia	o__Eubacteriales	f__Lachnospiraceae	g__Eisenbergiella	s__Eisenbergiella_massiliensis
d__Bacteria	k__unclassified_d__Bacteria	p__Firmicutes	c__Clostridia	o__Eubacteriales	f__Lachnospiraceae	g__Eisenbergiella	s__Eisenbergiella_porci
d__Bacteria	k__unclassified_d__Bacteria	p__Firmicutes	c__Clostridia	o__Eubacteriales	f__Lachnospiraceae	g__Eisenbergiella	s__Eisenbergiella_sp._OF01-20
d__Bacteria	k__unclassified_d__Bacteria	p__Firmicutes	c__Clostridia	o__Eubacteriales	f__Lachnospiraceae	g__Eisenbergiella	s__Eisenbergiella_tayi
d__Bacteria	k__unclassified_d__Bacteria	p__Firmicutes	c__Clostridia	o__Eubacteriales	f__Lachnospiraceae	g__Enterocloster	s__Enterocloster_aldenensis
d__Bacteria	k__unclassified_d__Bacteria	p__Firmicutes	c__Clostridia	o__Eubacteriales	f__Lachnospiraceae	g__Enterocloster	s__Enterocloster_asparagiformis
d__Bacteria	k__unclassified_d__Bacteria	p__Firmicutes	c__Clostridia	o__Eubacteriales	f__Lachnospiraceae	g__Enterocloster	s__Enterocloster_bolteae
d__Bacteria	k__unclassified_d__Bacteria	p__Firmicutes	c__Clostridia	o__Eubacteriales	f__Lachnospiraceae	g__Enterocloster	s__Enterocloster_citroniae
d__Bacteria	k__unclassified_d__Bacteria	p__Firmicutes	c__Clostridia	o__Eubacteriales	f__Lachnospiraceae	g__Enterocloster	s__Enterocloster_clostridioformis
d__Bacteria	k__unclassified_d__Bacteria	p__Firmicutes	c__Clostridia	o__Eubacteriales	f__Lachnospiraceae	g__Enterocloster	s__Enterocloster_lavalensis
d__Bacteria	k__unclassified_d__Bacteria	p__Firmicutes	c__Clostridia	o__Eubacteriales	f__Lachnospiraceae	g__Enterocloster	s__unclassified_g__Enterocloster
d__Bacteria	k__unclassified_d__Bacteria	p__Firmicutes	c__Clostridia	o__Eubacteriales	f__Lachnospiraceae	g__Extibacter	s__Extibacter_muris
d__Bacteria	k__unclassified_d__Bacteria	p__Firmicutes	c__Clostridia	o__Eubacteriales	f__Lachnospiraceae	g__Faecalicatena	s__Faecalicatena_contorta
d__Bacteria	k__unclassified_d__Bacteria	p__Firmicutes	c__Clostridia	o__Eubacteriales	f__Lachnospiraceae	g__Faecalicatena	s__Faecalicatena_faecalis
d__Bacteria	k__unclassified_d__Bacteria	p__Firmicutes	c__Clostridia	o__Eubacteriales	f__Lachnospiraceae	g__Faecalicatena	s__Faecalicatena_fissicatena
d__Bacteria	k__unclassified_d__Bacteria	p__Firmicutes	c__Clostridia	o__Eubacteriales	f__Lachnospiraceae	g__Faecalicatena	s__Faecalicatena_orotica
d__Bacteria	k__unclassified_d__Bacteria	p__Firmicutes	c__Clostridia	o__Eubacteriales	f__Lachnospiraceae	g__Faecalimonas	s__Faecalimonas_umbilicata
d__Bacteria	k__unclassified_d__Bacteria	p__Firmicutes	c__Clostridia	o__Eubacteriales	f__Lachnospiraceae	g__Frisingicoccus	s__Frisingicoccus_caecimuris
d__Bacteria	k__unclassified_d__Bacteria	p__Firmicutes	c__Clostridia	o__Eubacteriales	f__Lachnospiraceae	g__Fusicatenibacter	s__Fusicatenibacter_saccharivorans
d__Bacteria	k__unclassified_d__Bacteria	p__Firmicutes	c__Clostridia	o__Eubacteriales	f__Lachnospiraceae	g__Fusicatenibacter	s__Fusicatenibacter_sp._2789STDY5834925
d__Bacteria	k__unclassified_d__Bacteria	p__Firmicutes	c__Clostridia	o__Eubacteriales	f__Lachnospiraceae	g__Herbinix	s__Herbinix_hemicellulosilytica
d__Bacteria	k__unclassified_d__Bacteria	p__Firmicutes	c__Clostridia	o__Eubacteriales	f__Lachnospiraceae	g__Hespellia	s__Hespellia_sp.
d__Bacteria	k__unclassified_d__Bacteria	p__Firmicutes	c__Clostridia	o__Eubacteriales	f__Lachnospiraceae	g__Hespellia	s__Hespellia_stercorisuis
d__Bacteria	k__unclassified_d__Bacteria	p__Firmicutes	c__Clostridia	o__Eubacteriales	f__Lachnospiraceae	g__Hominisplanchenecus	s__Hominisplanchenecus_sp._DSM_111139
d__Bacteria	k__unclassified_d__Bacteria	p__Firmicutes	c__Clostridia	o__Eubacteriales	f__Lachnospiraceae	g__Johnsonella	s__Johnsonella_ignava
d__Bacteria	k__unclassified_d__Bacteria	p__Firmicutes	c__Clostridia	o__Eubacteriales	f__Lachnospiraceae	g__Jutongia	s__Jutongia_huaianensis
d__Bacteria	k__unclassified_d__Bacteria	p__Firmicutes	c__Clostridia	o__Eubacteriales	f__Lachnospiraceae	g__Kineothrix	s__Kineothrix_alysoides
d__Bacteria	k__unclassified_d__Bacteria	p__Firmicutes	c__Clostridia	o__Eubacteriales	f__Lachnospiraceae	g__Konateibacter	s__Konateibacter_massiliensis
d__Bacteria	k__unclassified_d__Bacteria	p__Firmicutes	c__Clostridia	o__Eubacteriales	f__Lachnospiraceae	g__Lachnobacterium	s__Lachnobacterium_sp.
d__Bacteria	k__unclassified_d__Bacteria	p__Firmicutes	c__Clostridia	o__Eubacteriales	f__Lachnospiraceae	g__Lachnoclostridium	s__Lachnoclostridium_edouardi
d__Bacteria	k__unclassified_d__Bacteria	p__Firmicutes	c__Clostridia	o__Eubacteriales	f__Lachnospiraceae	g__Lachnoclostridium	s__Lachnoclostridium_pacaense
d__Bacteria	k__unclassified_d__Bacteria	p__Firmicutes	c__Clostridia	o__Eubacteriales	f__Lachnospiraceae	g__Lachnoclostridium	s__Lachnoclostridium_phytofermentans
d__Bacteria	k__unclassified_d__Bacteria	p__Firmicutes	c__Clostridia	o__Eubacteriales	f__Lachnospiraceae	g__Lachnoclostridium	s__Lachnoclostridium_sp.
d__Bacteria	k__unclassified_d__Bacteria	p__Firmicutes	c__Clostridia	o__Eubacteriales	f__Lachnospiraceae	g__Lachnoclostridium	s__Lachnoclostridium_sp._An138
d__Bacteria	k__unclassified_d__Bacteria	p__Firmicutes	c__Clostridia	o__Eubacteriales	f__Lachnospiraceae	g__Lachnoclostridium	s__Lachnoclostridium_sp._An14
d__Bacteria	k__unclassified_d__Bacteria	p__Firmicutes	c__Clostridia	o__Eubacteriales	f__Lachnospiraceae	g__Lachnoclostridium	s__Lachnoclostridium_sp._An169
d__Bacteria	k__unclassified_d__Bacteria	p__Firmicutes	c__Clostridia	o__Eubacteriales	f__Lachnospiraceae	g__Lachnoclostridium	s__Lachnoclostridium_sp._An181
d__Bacteria	k__unclassified_d__Bacteria	p__Firmicutes	c__Clostridia	o__Eubacteriales	f__Lachnospiraceae	g__Lachnoclostridium	s__Lachnoclostridium_sp._An196
d__Bacteria	k__unclassified_d__Bacteria	p__Firmicutes	c__Clostridia	o__Eubacteriales	f__Lachnospiraceae	g__Lachnoclostridium	s__Lachnoclostridium_sp._An76
d__Bacteria	k__unclassified_d__Bacteria	p__Firmicutes	c__Clostridia	o__Eubacteriales	f__Lachnospiraceae	g__Lachnoclostridium	s__Lachnoclostridium_sp._YL32
d__Bacteria	k__unclassified_d__Bacteria	p__Firmicutes	c__Clostridia	o__Eubacteriales	f__Lachnospiraceae	g__Lachnoclostridium	s__[Clostridium]_aminophilum
d__Bacteria	k__unclassified_d__Bacteria	p__Firmicutes	c__Clostridia	o__Eubacteriales	f__Lachnospiraceae	g__Lachnoclostridium	s__[Clostridium]_fimetarium
d__Bacteria	k__unclassified_d__Bacteria	p__Firmicutes	c__Clostridia	o__Eubacteriales	f__Lachnospiraceae	g__Lachnoclostridium	s__[Clostridium]_hylemonae
d__Bacteria	k__unclassified_d__Bacteria	p__Firmicutes	c__Clostridia	o__Eubacteriales	f__Lachnospiraceae	g__Lachnoclostridium	s__[Clostridium]_methoxybenzovorans
d__Bacteria	k__unclassified_d__Bacteria	p__Firmicutes	c__Clostridia	o__Eubacteriales	f__Lachnospiraceae	g__Lachnoclostridium	s__[Clostridium]_scindens
d__Bacteria	k__unclassified_d__Bacteria	p__Firmicutes	c__Clostridia	o__Eubacteriales	f__Lachnospiraceae	g__Lachnoclostridium	s__[Clostridium]_symbiosum
d__Bacteria	k__unclassified_d__Bacteria	p__Firmicutes	c__Clostridia	o__Eubacteriales	f__Lachnospiraceae	g__Lachnospira	s__Lachnospira_eligens
d__Bacteria	k__unclassified_d__Bacteria	p__Firmicutes	c__Clostridia	o__Eubacteriales	f__Lachnospiraceae	g__Lachnospira	s__Lachnospira_sp.
d__Bacteria	k__unclassified_d__Bacteria	p__Firmicutes	c__Clostridia	o__Eubacteriales	f__Lachnospiraceae	g__Lachnospira	s__uncultured_Lachnospira_sp.
d__Bacteria	k__unclassified_d__Bacteria	p__Firmicutes	c__Clostridia	o__Eubacteriales	f__Lachnospiraceae	g__Lachnotalea	s__Lachnotalea_glycerini
d__Bacteria	k__unclassified_d__Bacteria	p__Firmicutes	c__Clostridia	o__Eubacteriales	f__Lachnospiraceae	g__Lachnotalea	s__Lachnotalea_sp._AF33-28
d__Bacteria	k__unclassified_d__Bacteria	p__Firmicutes	c__Clostridia	o__Eubacteriales	f__Lachnospiraceae	g__Lacrimispora	s__Lacrimispora_amygdalina
d__Bacteria	k__unclassified_d__Bacteria	p__Firmicutes	c__Clostridia	o__Eubacteriales	f__Lachnospiraceae	g__Lacrimispora	s__Lacrimispora_celerecrescens
d__Bacteria	k__unclassified_d__Bacteria	p__Firmicutes	c__Clostridia	o__Eubacteriales	f__Lachnospiraceae	g__Lacrimispora	s__Lacrimispora_indolis
d__Bacteria	k__unclassified_d__Bacteria	p__Firmicutes	c__Clostridia	o__Eubacteriales	f__Lachnospiraceae	g__Lacrimispora	s__Lacrimispora_saccharolytica
d__Bacteria	k__unclassified_d__Bacteria	p__Firmicutes	c__Clostridia	o__Eubacteriales	f__Lachnospiraceae	g__Lacrimispora	s__Lacrimispora_sp._210928-DFI.3.58
d__Bacteria	k__unclassified_d__Bacteria	p__Firmicutes	c__Clostridia	o__Eubacteriales	f__Lachnospiraceae	g__Lacrimispora	s__Lacrimispora_sphenoides
d__Bacteria	k__unclassified_d__Bacteria	p__Firmicutes	c__Clostridia	o__Eubacteriales	f__Lachnospiraceae	g__Luxibacter	s__Luxibacter_massiliensis
d__Bacteria	k__unclassified_d__Bacteria	p__Firmicutes	c__Clostridia	o__Eubacteriales	f__Lachnospiraceae	g__Marvinbryantia	s__Marvinbryantia_formatexigens
d__Bacteria	k__unclassified_d__Bacteria	p__Firmicutes	c__Clostridia	o__Eubacteriales	f__Lachnospiraceae	g__Mediterraneibacter	s__Candidatus_Mediterraneibacter_merdavium
d__Bacteria	k__unclassified_d__Bacteria	p__Firmicutes	c__Clostridia	o__Eubacteriales	f__Lachnospiraceae	g__Mediterraneibacter	s__Candidatus_Mediterraneibacter_norfolkensis
d__Bacteria	k__unclassified_d__Bacteria	p__Firmicutes	c__Clostridia	o__Eubacteriales	f__Lachnospiraceae	g__Mediterraneibacter	s__Mediterraneibacter_catenae
d__Bacteria	k__unclassified_d__Bacteria	p__Firmicutes	c__Clostridia	o__Eubacteriales	f__Lachnospiraceae	g__Mediterraneibacter	s__Mediterraneibacter_faecis
d__Bacteria	k__unclassified_d__Bacteria	p__Firmicutes	c__Clostridia	o__Eubacteriales	f__Lachnospiraceae	g__Mediterraneibacter	s__Mediterraneibacter_glycyrrhizinilyticus
d__Bacteria	k__unclassified_d__Bacteria	p__Firmicutes	c__Clostridia	o__Eubacteriales	f__Lachnospiraceae	g__Mediterraneibacter	s__Mediterraneibacter_sp._DSM_111629
d__Bacteria	k__unclassified_d__Bacteria	p__Firmicutes	c__Clostridia	o__Eubacteriales	f__Lachnospiraceae	g__Mediterraneibacter	s__[Ruminococcus]_gnavus
d__Bacteria	k__unclassified_d__Bacteria	p__Firmicutes	c__Clostridia	o__Eubacteriales	f__Lachnospiraceae	g__Mediterraneibacter	s__[Ruminococcus]_lactaris
d__Bacteria	k__unclassified_d__Bacteria	p__Firmicutes	c__Clostridia	o__Eubacteriales	f__Lachnospiraceae	g__Mediterraneibacter	s__[Ruminococcus]_torques
d__Bacteria	k__unclassified_d__Bacteria	p__Firmicutes	c__Clostridia	o__Eubacteriales	f__Lachnospiraceae	g__Merdimonas	s__Merdimonas_faecis
d__Bacteria	k__unclassified_d__Bacteria	p__Firmicutes	c__Clostridia	o__Eubacteriales	f__Lachnospiraceae	g__Murimonas	s__Murimonas_intestini
d__Bacteria	k__unclassified_d__Bacteria	p__Firmicutes	c__Clostridia	o__Eubacteriales	f__Lachnospiraceae	g__Oribacterium	s__Oribacterium_asaccharolyticum
d__Bacteria	k__unclassified_d__Bacteria	p__Firmicutes	c__Clostridia	o__Eubacteriales	f__Lachnospiraceae	g__Oribacterium	s__Oribacterium_sp.
d__Bacteria	k__unclassified_d__Bacteria	p__Firmicutes	c__Clostridia	o__Eubacteriales	f__Lachnospiraceae	g__Oribacterium	s__Oribacterium_sp._C9
d__Bacteria	k__unclassified_d__Bacteria	p__Firmicutes	c__Clostridia	o__Eubacteriales	f__Lachnospiraceae	g__Oribacterium	s__Oribacterium_sp._NK2B42
d__Bacteria	k__unclassified_d__Bacteria	p__Firmicutes	c__Clostridia	o__Eubacteriales	f__Lachnospiraceae	g__Oribacterium	s__Oribacterium_sp._oral_taxon_078
d__Bacteria	k__unclassified_d__Bacteria	p__Firmicutes	c__Clostridia	o__Eubacteriales	f__Lachnospiraceae	g__Otoolea	s__Otoolea_sp._DSM_111138
d__Bacteria	k__unclassified_d__Bacteria	p__Firmicutes	c__Clostridia	o__Eubacteriales	f__Lachnospiraceae	g__Parasporobacterium	s__Parasporobacterium_sp.
d__Bacteria	k__unclassified_d__Bacteria	p__Firmicutes	c__Clostridia	o__Eubacteriales	f__Lachnospiraceae	g__Pseudobutyrivibrio	s__Pseudobutyrivibrio_ruminis
d__Bacteria	k__unclassified_d__Bacteria	p__Firmicutes	c__Clostridia	o__Eubacteriales	f__Lachnospiraceae	g__Pseudobutyrivibrio	s__Pseudobutyrivibrio_sp.
d__Bacteria	k__unclassified_d__Bacteria	p__Firmicutes	c__Clostridia	o__Eubacteriales	f__Lachnospiraceae	g__Pseudobutyrivibrio	s__Pseudobutyrivibrio_sp._49
d__Bacteria	k__unclassified_d__Bacteria	p__Firmicutes	c__Clostridia	o__Eubacteriales	f__Lachnospiraceae	g__Pseudobutyrivibrio	s__Pseudobutyrivibrio_xylanivorans
d__Bacteria	k__unclassified_d__Bacteria	p__Firmicutes	c__Clostridia	o__Eubacteriales	f__Lachnospiraceae	g__Robinsoniella	s__Robinsoniella_sp.
d__Bacteria	k__unclassified_d__Bacteria	p__Firmicutes	c__Clostridia	o__Eubacteriales	f__Lachnospiraceae	g__Roseburia	s__Roseburia_faecis
d__Bacteria	k__unclassified_d__Bacteria	p__Firmicutes	c__Clostridia	o__Eubacteriales	f__Lachnospiraceae	g__Roseburia	s__Roseburia_hominis
d__Bacteria	k__unclassified_d__Bacteria	p__Firmicutes	c__Clostridia	o__Eubacteriales	f__Lachnospiraceae	g__Roseburia	s__Roseburia_intestinalis
d__Bacteria	k__unclassified_d__Bacteria	p__Firmicutes	c__Clostridia	o__Eubacteriales	f__Lachnospiraceae	g__Roseburia	s__Roseburia_inulinivorans
d__Bacteria	k__unclassified_d__Bacteria	p__Firmicutes	c__Clostridia	o__Eubacteriales	f__Lachnospiraceae	g__Roseburia	s__Roseburia_sp.
d__Bacteria	k__unclassified_d__Bacteria	p__Firmicutes	c__Clostridia	o__Eubacteriales	f__Lachnospiraceae	g__Roseburia	s__Roseburia_sp._1XD42-69
d__Bacteria	k__unclassified_d__Bacteria	p__Firmicutes	c__Clostridia	o__Eubacteriales	f__Lachnospiraceae	g__Roseburia	s__Roseburia_sp._499
d__Bacteria	k__unclassified_d__Bacteria	p__Firmicutes	c__Clostridia	o__Eubacteriales	f__Lachnospiraceae	g__Roseburia	s__Roseburia_sp._BX1005
d__Bacteria	k__unclassified_d__Bacteria	p__Firmicutes	c__Clostridia	o__Eubacteriales	f__Lachnospiraceae	g__Roseburia	s__Roseburia_sp._CAG:303
d__Bacteria	k__unclassified_d__Bacteria	p__Firmicutes	c__Clostridia	o__Eubacteriales	f__Lachnospiraceae	g__Roseburia	s__Roseburia_sp._MSJ-14
d__Bacteria	k__unclassified_d__Bacteria	p__Firmicutes	c__Clostridia	o__Eubacteriales	f__Lachnospiraceae	g__Roseburia	s__Roseburia_sp._NSJ-69
d__Bacteria	k__unclassified_d__Bacteria	p__Firmicutes	c__Clostridia	o__Eubacteriales	f__Lachnospiraceae	g__Roseburia	s__Roseburia_sp._TF10-5
d__Bacteria	k__unclassified_d__Bacteria	p__Firmicutes	c__Clostridia	o__Eubacteriales	f__Lachnospiraceae	g__Roseburia	s__unclassified_g__Roseburia
d__Bacteria	k__unclassified_d__Bacteria	p__Firmicutes	c__Clostridia	o__Eubacteriales	f__Lachnospiraceae	g__Schaedlerella	s__Schaedlerella_arabinosiphila
d__Bacteria	k__unclassified_d__Bacteria	p__Firmicutes	c__Clostridia	o__Eubacteriales	f__Lachnospiraceae	g__Sellimonas	s__Candidatus_Sellimonas_avistercoris
d__Bacteria	k__unclassified_d__Bacteria	p__Firmicutes	c__Clostridia	o__Eubacteriales	f__Lachnospiraceae	g__Sellimonas	s__Sellimonas_intestinalis
d__Bacteria	k__unclassified_d__Bacteria	p__Firmicutes	c__Clostridia	o__Eubacteriales	f__Lachnospiraceae	g__Sporofaciens	s__Sporofaciens_musculi
d__Bacteria	k__unclassified_d__Bacteria	p__Firmicutes	c__Clostridia	o__Eubacteriales	f__Lachnospiraceae	g__Tyzzerella	s__Tyzzerella_nexilis
d__Bacteria	k__unclassified_d__Bacteria	p__Firmicutes	c__Clostridia	o__Eubacteriales	f__Lachnospiraceae	g__Tyzzerella	s__Tyzzerella_sp.
d__Bacteria	k__unclassified_d__Bacteria	p__Firmicutes	c__Clostridia	o__Eubacteriales	f__Lachnospiraceae	g__Variimorphobacter	s__Variimorphobacter_saccharofermentans
d__Bacteria	k__unclassified_d__Bacteria	p__Firmicutes	c__Clostridia	o__Eubacteriales	f__Lachnospiraceae	g__Velocimicrobium	s__Velocimicrobium_porci
d__Bacteria	k__unclassified_d__Bacteria	p__Firmicutes	c__Clostridia	o__Eubacteriales	f__Lachnospiraceae	g__Wansuia	s__Wansuia_hejianensis
d__Bacteria	k__unclassified_d__Bacteria	p__Firmicutes	c__Clostridia	o__Eubacteriales	f__Lachnospiraceae	g__unclassified_f__Lachnospiraceae	s__Lachnospiraceae_bacterium
d__Bacteria	k__unclassified_d__Bacteria	p__Firmicutes	c__Clostridia	o__Eubacteriales	f__Lachnospiraceae	g__unclassified_f__Lachnospiraceae	s__Lachnospiraceae_bacterium_10-1
d__Bacteria	k__unclassified_d__Bacteria	p__Firmicutes	c__Clostridia	o__Eubacteriales	f__Lachnospiraceae	g__unclassified_f__Lachnospiraceae	s__Lachnospiraceae_bacterium_28-4
d__Bacteria	k__unclassified_d__Bacteria	p__Firmicutes	c__Clostridia	o__Eubacteriales	f__Lachnospiraceae	g__unclassified_f__Lachnospiraceae	s__Lachnospiraceae_bacterium_3-1
d__Bacteria	k__unclassified_d__Bacteria	p__Firmicutes	c__Clostridia	o__Eubacteriales	f__Lachnospiraceae	g__unclassified_f__Lachnospiraceae	s__Lachnospiraceae_bacterium_6_1_37FAA
d__Bacteria	k__unclassified_d__Bacteria	p__Firmicutes	c__Clostridia	o__Eubacteriales	f__Lachnospiraceae	g__unclassified_f__Lachnospiraceae	s__Lachnospiraceae_bacterium_7_1_58FAA
d__Bacteria	k__unclassified_d__Bacteria	p__Firmicutes	c__Clostridia	o__Eubacteriales	f__Lachnospiraceae	g__unclassified_f__Lachnospiraceae	s__Lachnospiraceae_bacterium_A2
d__Bacteria	k__unclassified_d__Bacteria	p__Firmicutes	c__Clostridia	o__Eubacteriales	f__Lachnospiraceae	g__unclassified_f__Lachnospiraceae	s__Lachnospiraceae_bacterium_A4
d__Bacteria	k__unclassified_d__Bacteria	p__Firmicutes	c__Clostridia	o__Eubacteriales	f__Lachnospiraceae	g__unclassified_f__Lachnospiraceae	s__Lachnospiraceae_bacterium_AM25-17
d__Bacteria	k__unclassified_d__Bacteria	p__Firmicutes	c__Clostridia	o__Eubacteriales	f__Lachnospiraceae	g__unclassified_f__Lachnospiraceae	s__Lachnospiraceae_bacterium_AM48-27BH
d__Bacteria	k__unclassified_d__Bacteria	p__Firmicutes	c__Clostridia	o__Eubacteriales	f__Lachnospiraceae	g__unclassified_f__Lachnospiraceae	s__Lachnospiraceae_bacterium_CLA-AA-H244
d__Bacteria	k__unclassified_d__Bacteria	p__Firmicutes	c__Clostridia	o__Eubacteriales	f__Lachnospiraceae	g__unclassified_f__Lachnospiraceae	s__Lachnospiraceae_bacterium_KH1T2
d__Bacteria	k__unclassified_d__Bacteria	p__Firmicutes	c__Clostridia	o__Eubacteriales	f__Lachnospiraceae	g__unclassified_f__Lachnospiraceae	s__Lachnospiraceae_bacterium_KM106-2
d__Bacteria	k__unclassified_d__Bacteria	p__Firmicutes	c__Clostridia	o__Eubacteriales	f__Lachnospiraceae	g__unclassified_f__Lachnospiraceae	s__Lachnospiraceae_bacterium_M18-1
d__Bacteria	k__unclassified_d__Bacteria	p__Firmicutes	c__Clostridia	o__Eubacteriales	f__Lachnospiraceae	g__unclassified_f__Lachnospiraceae	s__Lachnospiraceae_bacterium_MD308
d__Bacteria	k__unclassified_d__Bacteria	p__Firmicutes	c__Clostridia	o__Eubacteriales	f__Lachnospiraceae	g__unclassified_f__Lachnospiraceae	s__Lachnospiraceae_bacterium_MD329
d__Bacteria	k__unclassified_d__Bacteria	p__Firmicutes	c__Clostridia	o__Eubacteriales	f__Lachnospiraceae	g__unclassified_f__Lachnospiraceae	s__Lachnospiraceae_bacterium_MD335
d__Bacteria	k__unclassified_d__Bacteria	p__Firmicutes	c__Clostridia	o__Eubacteriales	f__Lachnospiraceae	g__unclassified_f__Lachnospiraceae	s__Lachnospiraceae_bacterium_OM04-12BH
d__Bacteria	k__unclassified_d__Bacteria	p__Firmicutes	c__Clostridia	o__Eubacteriales	f__Lachnospiraceae	g__unclassified_f__Lachnospiraceae	s__Lachnospiraceae_bacterium_TF09-5
d__Bacteria	k__unclassified_d__Bacteria	p__Firmicutes	c__Clostridia	o__Eubacteriales	f__Lachnospiraceae	g__unclassified_f__Lachnospiraceae	s__Lachnospiraceae_bacterium_XBB1006
d__Bacteria	k__unclassified_d__Bacteria	p__Firmicutes	c__Clostridia	o__Eubacteriales	f__Lachnospiraceae	g__unclassified_f__Lachnospiraceae	s__Lachnospiraceae_bacterium_oral_taxon_082
d__Bacteria	k__unclassified_d__Bacteria	p__Firmicutes	c__Clostridia	o__Eubacteriales	f__Lachnospiraceae	g__unclassified_f__Lachnospiraceae	s__[Eubacterium]_rectale
d__Bacteria	k__unclassified_d__Bacteria	p__Firmicutes	c__Clostridia	o__Eubacteriales	f__Lachnospiraceae	g__unclassified_f__Lachnospiraceae	s__unclassified_f__Lachnospiraceae
d__Bacteria	k__unclassified_d__Bacteria	p__Firmicutes	c__Clostridia	o__Eubacteriales	f__Oscillospiraceae	g__Acetivibrio	s__Acetivibrio_ethanolgignens
d__Bacteria	k__unclassified_d__Bacteria	p__Firmicutes	c__Clostridia	o__Eubacteriales	f__Oscillospiraceae	g__Acutalibacter	s__Acutalibacter_muris
d__Bacteria	k__unclassified_d__Bacteria	p__Firmicutes	c__Clostridia	o__Eubacteriales	f__Oscillospiraceae	g__Acutalibacter	s__Acutalibacter_sp.
d__Bacteria	k__unclassified_d__Bacteria	p__Firmicutes	c__Clostridia	o__Eubacteriales	f__Oscillospiraceae	g__Acutalibacter	s__Acutalibacter_sp._1XD8-33
d__Bacteria	k__unclassified_d__Bacteria	p__Firmicutes	c__Clostridia	o__Eubacteriales	f__Oscillospiraceae	g__Acutalibacter	s__Acutalibacter_sp._1XD8-36
d__Bacteria	k__unclassified_d__Bacteria	p__Firmicutes	c__Clostridia	o__Eubacteriales	f__Oscillospiraceae	g__Acutalibacter	s__Candidatus_Acutalibacter_pullicola
d__Bacteria	k__unclassified_d__Bacteria	p__Firmicutes	c__Clostridia	o__Eubacteriales	f__Oscillospiraceae	g__Acutalibacter	s__Candidatus_Acutalibacter_pullistercoris
d__Bacteria	k__unclassified_d__Bacteria	p__Firmicutes	c__Clostridia	o__Eubacteriales	f__Oscillospiraceae	g__Acutalibacter	s__Candidatus_Acutalibacter_stercoravium
d__Bacteria	k__unclassified_d__Bacteria	p__Firmicutes	c__Clostridia	o__Eubacteriales	f__Oscillospiraceae	g__Acutalibacter	s__Candidatus_Acutalibacter_stercorigallinarum
d__Bacteria	k__unclassified_d__Bacteria	p__Firmicutes	c__Clostridia	o__Eubacteriales	f__Oscillospiraceae	g__Acutalibacter	s__unclassified_g__Acutalibacter
d__Bacteria	k__unclassified_d__Bacteria	p__Firmicutes	c__Clostridia	o__Eubacteriales	f__Oscillospiraceae	g__Agathobaculum	s__Agathobaculum_butyriciproducens
d__Bacteria	k__unclassified_d__Bacteria	p__Firmicutes	c__Clostridia	o__Eubacteriales	f__Oscillospiraceae	g__Anaeromassilibacillus	s__Anaeromassilibacillus_senegalensis
d__Bacteria	k__unclassified_d__Bacteria	p__Firmicutes	c__Clostridia	o__Eubacteriales	f__Oscillospiraceae	g__Anaeromassilibacillus	s__Anaeromassilibacillus_sp._An200
d__Bacteria	k__unclassified_d__Bacteria	p__Firmicutes	c__Clostridia	o__Eubacteriales	f__Oscillospiraceae	g__Anaerotruncus	s__Anaerotruncus_colihominis
d__Bacteria	k__unclassified_d__Bacteria	p__Firmicutes	c__Clostridia	o__Eubacteriales	f__Oscillospiraceae	g__Anaerotruncus	s__Anaerotruncus_rubiinfantis
d__Bacteria	k__unclassified_d__Bacteria	p__Firmicutes	c__Clostridia	o__Eubacteriales	f__Oscillospiraceae	g__Anaerotruncus	s__Anaerotruncus_sp.
d__Bacteria	k__unclassified_d__Bacteria	p__Firmicutes	c__Clostridia	o__Eubacteriales	f__Oscillospiraceae	g__Anaerotruncus	s__Anaerotruncus_sp._1XD22-93
d__Bacteria	k__unclassified_d__Bacteria	p__Firmicutes	c__Clostridia	o__Eubacteriales	f__Oscillospiraceae	g__Anaerotruncus	s__Anaerotruncus_sp._1XD42-93
d__Bacteria	k__unclassified_d__Bacteria	p__Firmicutes	c__Clostridia	o__Eubacteriales	f__Oscillospiraceae	g__Anaerotruncus	s__Anaerotruncus_sp._G3(2012)
d__Bacteria	k__unclassified_d__Bacteria	p__Firmicutes	c__Clostridia	o__Eubacteriales	f__Oscillospiraceae	g__Anaerotruncus	s__Anaerotruncus_sp._X29
d__Bacteria	k__unclassified_d__Bacteria	p__Firmicutes	c__Clostridia	o__Eubacteriales	f__Oscillospiraceae	g__Anaerotruncus	s__unclassified_g__Anaerotruncus
d__Bacteria	k__unclassified_d__Bacteria	p__Firmicutes	c__Clostridia	o__Eubacteriales	f__Oscillospiraceae	g__Angelakisella	s__Angelakisella_sp.
d__Bacteria	k__unclassified_d__Bacteria	p__Firmicutes	c__Clostridia	o__Eubacteriales	f__Oscillospiraceae	g__Bittarella	s__Bittarella_massiliensis
d__Bacteria	k__unclassified_d__Bacteria	p__Firmicutes	c__Clostridia	o__Eubacteriales	f__Oscillospiraceae	g__Congzhengia	s__Congzhengia_minquanensis
d__Bacteria	k__unclassified_d__Bacteria	p__Firmicutes	c__Clostridia	o__Eubacteriales	f__Oscillospiraceae	g__Drancourtella	s__Drancourtella_sp._An12
d__Bacteria	k__unclassified_d__Bacteria	p__Firmicutes	c__Clostridia	o__Eubacteriales	f__Oscillospiraceae	g__Dysosmobacter	s__Dysosmobacter_sp.
d__Bacteria	k__unclassified_d__Bacteria	p__Firmicutes	c__Clostridia	o__Eubacteriales	f__Oscillospiraceae	g__Faecalibacterium	s__Faecalibacterium_duncaniae
d__Bacteria	k__unclassified_d__Bacteria	p__Firmicutes	c__Clostridia	o__Eubacteriales	f__Oscillospiraceae	g__Faecalibacterium	s__Faecalibacterium_prausnitzii
d__Bacteria	k__unclassified_d__Bacteria	p__Firmicutes	c__Clostridia	o__Eubacteriales	f__Oscillospiraceae	g__Faecalibacterium	s__Faecalibacterium_sp.
d__Bacteria	k__unclassified_d__Bacteria	p__Firmicutes	c__Clostridia	o__Eubacteriales	f__Oscillospiraceae	g__Flavonifractor	s__Candidatus_Flavonifractor_merdigallinarum
d__Bacteria	k__unclassified_d__Bacteria	p__Firmicutes	c__Clostridia	o__Eubacteriales	f__Oscillospiraceae	g__Flavonifractor	s__Flavonifractor_plautii
d__Bacteria	k__unclassified_d__Bacteria	p__Firmicutes	c__Clostridia	o__Eubacteriales	f__Oscillospiraceae	g__Flavonifractor	s__Flavonifractor_sp.
d__Bacteria	k__unclassified_d__Bacteria	p__Firmicutes	c__Clostridia	o__Eubacteriales	f__Oscillospiraceae	g__Flavonifractor	s__Flavonifractor_sp._AGMB03687
d__Bacteria	k__unclassified_d__Bacteria	p__Firmicutes	c__Clostridia	o__Eubacteriales	f__Oscillospiraceae	g__Flavonifractor	s__Flavonifractor_sp._An10
d__Bacteria	k__unclassified_d__Bacteria	p__Firmicutes	c__Clostridia	o__Eubacteriales	f__Oscillospiraceae	g__Flavonifractor	s__Flavonifractor_sp._An306
d__Bacteria	k__unclassified_d__Bacteria	p__Firmicutes	c__Clostridia	o__Eubacteriales	f__Oscillospiraceae	g__Flavonifractor	s__Flavonifractor_sp._An4
d__Bacteria	k__unclassified_d__Bacteria	p__Firmicutes	c__Clostridia	o__Eubacteriales	f__Oscillospiraceae	g__Flavonifractor	s__Flavonifractor_sp._An82
d__Bacteria	k__unclassified_d__Bacteria	p__Firmicutes	c__Clostridia	o__Eubacteriales	f__Oscillospiraceae	g__Flavonifractor	s__Flavonifractor_sp._An91
d__Bacteria	k__unclassified_d__Bacteria	p__Firmicutes	c__Clostridia	o__Eubacteriales	f__Oscillospiraceae	g__Flavonifractor	s__uncultured_Flavonifractor_sp.
d__Bacteria	k__unclassified_d__Bacteria	p__Firmicutes	c__Clostridia	o__Eubacteriales	f__Oscillospiraceae	g__Fournierella	s__Candidatus_Fournierella_merdavium
d__Bacteria	k__unclassified_d__Bacteria	p__Firmicutes	c__Clostridia	o__Eubacteriales	f__Oscillospiraceae	g__Jilunia	s__Jilunia_laotingensis
d__Bacteria	k__unclassified_d__Bacteria	p__Firmicutes	c__Clostridia	o__Eubacteriales	f__Oscillospiraceae	g__Lawsonibacter	s__Lawsonibacter_asaccharolyticus
d__Bacteria	k__unclassified_d__Bacteria	p__Firmicutes	c__Clostridia	o__Eubacteriales	f__Oscillospiraceae	g__Lawsonibacter	s__Lawsonibacter_celer
d__Bacteria	k__unclassified_d__Bacteria	p__Firmicutes	c__Clostridia	o__Eubacteriales	f__Oscillospiraceae	g__Lawsonibacter	s__Lawsonibacter_sp.
d__Bacteria	k__unclassified_d__Bacteria	p__Firmicutes	c__Clostridia	o__Eubacteriales	f__Oscillospiraceae	g__Massiliimalia	s__Massiliimalia_massiliensis
d__Bacteria	k__unclassified_d__Bacteria	p__Firmicutes	c__Clostridia	o__Eubacteriales	f__Oscillospiraceae	g__Massiliimalia	s__Massiliimalia_timonensis
d__Bacteria	k__unclassified_d__Bacteria	p__Firmicutes	c__Clostridia	o__Eubacteriales	f__Oscillospiraceae	g__Monoglobus	s__Monoglobus_pectinilyticus
d__Bacteria	k__unclassified_d__Bacteria	p__Firmicutes	c__Clostridia	o__Eubacteriales	f__Oscillospiraceae	g__Neglectibacter	s__Neglectibacter_sp._59
d__Bacteria	k__unclassified_d__Bacteria	p__Firmicutes	c__Clostridia	o__Eubacteriales	f__Oscillospiraceae	g__Neglectibacter	s__Neglectibacter_sp._X58
d__Bacteria	k__unclassified_d__Bacteria	p__Firmicutes	c__Clostridia	o__Eubacteriales	f__Oscillospiraceae	g__Neglectibacter	s__Neglectibacter_timonensis
d__Bacteria	k__unclassified_d__Bacteria	p__Firmicutes	c__Clostridia	o__Eubacteriales	f__Oscillospiraceae	g__Neglectibacter	s__unclassified_g__Neglectibacter
d__Bacteria	k__unclassified_d__Bacteria	p__Firmicutes	c__Clostridia	o__Eubacteriales	f__Oscillospiraceae	g__Oscillibacter	s__Oscillibacter_sp.
d__Bacteria	k__unclassified_d__Bacteria	p__Firmicutes	c__Clostridia	o__Eubacteriales	f__Oscillospiraceae	g__Oscillibacter	s__Oscillibacter_sp._1-3
d__Bacteria	k__unclassified_d__Bacteria	p__Firmicutes	c__Clostridia	o__Eubacteriales	f__Oscillospiraceae	g__Oscillibacter	s__Oscillibacter_sp._CU971
d__Bacteria	k__unclassified_d__Bacteria	p__Firmicutes	c__Clostridia	o__Eubacteriales	f__Oscillospiraceae	g__Oscillibacter	s__Oscillibacter_sp._MCC667
d__Bacteria	k__unclassified_d__Bacteria	p__Firmicutes	c__Clostridia	o__Eubacteriales	f__Oscillospiraceae	g__Oscillibacter	s__Oscillibacter_valericigenes
d__Bacteria	k__unclassified_d__Bacteria	p__Firmicutes	c__Clostridia	o__Eubacteriales	f__Oscillospiraceae	g__Phocea	s__Phocea_massiliensis
d__Bacteria	k__unclassified_d__Bacteria	p__Firmicutes	c__Clostridia	o__Eubacteriales	f__Oscillospiraceae	g__Provencibacterium	s__Provencibacterium_massiliense
d__Bacteria	k__unclassified_d__Bacteria	p__Firmicutes	c__Clostridia	o__Eubacteriales	f__Oscillospiraceae	g__Provencibacterium	s__Provencibacterium_sp.
d__Bacteria	k__unclassified_d__Bacteria	p__Firmicutes	c__Clostridia	o__Eubacteriales	f__Oscillospiraceae	g__Pseudoflavonifractor	s__Pseudoflavonifractor_capillosus
d__Bacteria	k__unclassified_d__Bacteria	p__Firmicutes	c__Clostridia	o__Eubacteriales	f__Oscillospiraceae	g__Pseudoflavonifractor	s__Pseudoflavonifractor_phocaeensis
d__Bacteria	k__unclassified_d__Bacteria	p__Firmicutes	c__Clostridia	o__Eubacteriales	f__Oscillospiraceae	g__Pseudoflavonifractor	s__Pseudoflavonifractor_sp.
d__Bacteria	k__unclassified_d__Bacteria	p__Firmicutes	c__Clostridia	o__Eubacteriales	f__Oscillospiraceae	g__Pseudoflavonifractor	s__Pseudoflavonifractor_sp._524-17
d__Bacteria	k__unclassified_d__Bacteria	p__Firmicutes	c__Clostridia	o__Eubacteriales	f__Oscillospiraceae	g__Pseudoflavonifractor	s__Pseudoflavonifractor_sp._60
d__Bacteria	k__unclassified_d__Bacteria	p__Firmicutes	c__Clostridia	o__Eubacteriales	f__Oscillospiraceae	g__Pseudoflavonifractor	s__unclassified_g__Pseudoflavonifractor
d__Bacteria	k__unclassified_d__Bacteria	p__Firmicutes	c__Clostridia	o__Eubacteriales	f__Oscillospiraceae	g__Pusillibacter	s__Pusillibacter_faecalis
d__Bacteria	k__unclassified_d__Bacteria	p__Firmicutes	c__Clostridia	o__Eubacteriales	f__Oscillospiraceae	g__Ruminiclostridium	s__Ruminiclostridium_herbifermentans
d__Bacteria	k__unclassified_d__Bacteria	p__Firmicutes	c__Clostridia	o__Eubacteriales	f__Oscillospiraceae	g__Ruminiclostridium	s__Ruminiclostridium_papyrosolvens
d__Bacteria	k__unclassified_d__Bacteria	p__Firmicutes	c__Clostridia	o__Eubacteriales	f__Oscillospiraceae	g__Ruminiclostridium	s__Ruminiclostridium_sp.
d__Bacteria	k__unclassified_d__Bacteria	p__Firmicutes	c__Clostridia	o__Eubacteriales	f__Oscillospiraceae	g__Ruminococcus	s__Ruminococcus_albus
d__Bacteria	k__unclassified_d__Bacteria	p__Firmicutes	c__Clostridia	o__Eubacteriales	f__Oscillospiraceae	g__Ruminococcus	s__Ruminococcus_bicirculans
d__Bacteria	k__unclassified_d__Bacteria	p__Firmicutes	c__Clostridia	o__Eubacteriales	f__Oscillospiraceae	g__Ruminococcus	s__Ruminococcus_bromii
d__Bacteria	k__unclassified_d__Bacteria	p__Firmicutes	c__Clostridia	o__Eubacteriales	f__Oscillospiraceae	g__Ruminococcus	s__Ruminococcus_callidus
d__Bacteria	k__unclassified_d__Bacteria	p__Firmicutes	c__Clostridia	o__Eubacteriales	f__Oscillospiraceae	g__Ruminococcus	s__Ruminococcus_flavefaciens
d__Bacteria	k__unclassified_d__Bacteria	p__Firmicutes	c__Clostridia	o__Eubacteriales	f__Oscillospiraceae	g__Ruminococcus	s__Ruminococcus_sp.
d__Bacteria	k__unclassified_d__Bacteria	p__Firmicutes	c__Clostridia	o__Eubacteriales	f__Oscillospiraceae	g__Ruminococcus	s__Ruminococcus_sp._AF18-22
d__Bacteria	k__unclassified_d__Bacteria	p__Firmicutes	c__Clostridia	o__Eubacteriales	f__Oscillospiraceae	g__Ruminococcus	s__Ruminococcus_sp._AF18-29
d__Bacteria	k__unclassified_d__Bacteria	p__Firmicutes	c__Clostridia	o__Eubacteriales	f__Oscillospiraceae	g__Ruminococcus	s__Ruminococcus_sp._CLA-AA-H200
d__Bacteria	k__unclassified_d__Bacteria	p__Firmicutes	c__Clostridia	o__Eubacteriales	f__Oscillospiraceae	g__Ruminococcus	s__Ruminococcus_sp._Marseille-P6503
d__Bacteria	k__unclassified_d__Bacteria	p__Firmicutes	c__Clostridia	o__Eubacteriales	f__Oscillospiraceae	g__Ruminococcus	s__unclassified_g__Ruminococcus
d__Bacteria	k__unclassified_d__Bacteria	p__Firmicutes	c__Clostridia	o__Eubacteriales	f__Oscillospiraceae	g__Ruminococcus	s__uncultured_Ruminococcus_sp.
d__Bacteria	k__unclassified_d__Bacteria	p__Firmicutes	c__Clostridia	o__Eubacteriales	f__Oscillospiraceae	g__Ruthenibacterium	s__Ruthenibacterium_lactatiformans
d__Bacteria	k__unclassified_d__Bacteria	p__Firmicutes	c__Clostridia	o__Eubacteriales	f__Oscillospiraceae	g__Saccharofermentans	s__Saccharofermentans_sp.
d__Bacteria	k__unclassified_d__Bacteria	p__Firmicutes	c__Clostridia	o__Eubacteriales	f__Oscillospiraceae	g__Subdoligranulum	s__Subdoligranulum_sp.
d__Bacteria	k__unclassified_d__Bacteria	p__Firmicutes	c__Clostridia	o__Eubacteriales	f__Oscillospiraceae	g__Subdoligranulum	s__Subdoligranulum_variabile
d__Bacteria	k__unclassified_d__Bacteria	p__Firmicutes	c__Clostridia	o__Eubacteriales	f__Oscillospiraceae	g__Vermiculatibacterium	s__Vermiculatibacterium_sp._DSM_112226
d__Bacteria	k__unclassified_d__Bacteria	p__Firmicutes	c__Clostridia	o__Eubacteriales	f__Oscillospiraceae	g__unclassified_f__Oscillospiraceae	s__Hungateiclostridiaceae_bacterium_KB18
d__Bacteria	k__unclassified_d__Bacteria	p__Firmicutes	c__Clostridia	o__Eubacteriales	f__Oscillospiraceae	g__unclassified_f__Oscillospiraceae	s__Oscillospiraceae_bacterium
d__Bacteria	k__unclassified_d__Bacteria	p__Firmicutes	c__Clostridia	o__Eubacteriales	f__Oscillospiraceae	g__unclassified_f__Oscillospiraceae	s__Oscillospiraceae_bacterium_CLA-AA-H269
d__Bacteria	k__unclassified_d__Bacteria	p__Firmicutes	c__Clostridia	o__Eubacteriales	f__Oscillospiraceae	g__unclassified_f__Oscillospiraceae	s__Ruminococcaceae_bacterium_R-25
d__Bacteria	k__unclassified_d__Bacteria	p__Firmicutes	c__Clostridia	o__Eubacteriales	f__Oscillospiraceae	g__unclassified_f__Oscillospiraceae	s__[Clostridium]_leptum
d__Bacteria	k__unclassified_d__Bacteria	p__Firmicutes	c__Clostridia	o__Eubacteriales	f__Oscillospiraceae	g__unclassified_f__Oscillospiraceae	s__[Clostridium]_methylpentosum
d__Bacteria	k__unclassified_d__Bacteria	p__Firmicutes	c__Clostridia	o__Eubacteriales	f__Oscillospiraceae	g__unclassified_f__Oscillospiraceae	s__[Eubacterium]_siraeum
d__Bacteria	k__unclassified_d__Bacteria	p__Firmicutes	c__Clostridia	o__Eubacteriales	f__Oscillospiraceae	g__unclassified_f__Oscillospiraceae	s__unclassified_f__Oscillospiraceae
d__Bacteria	k__unclassified_d__Bacteria	p__Firmicutes	c__Clostridia	o__Eubacteriales	f__Peptococcaceae	g__unclassified_f__Peptococcaceae	s__Peptococcaceae_bacterium
d__Bacteria	k__unclassified_d__Bacteria	p__Firmicutes	c__Clostridia	o__Eubacteriales	f__Peptostreptococcaceae	g__Acetoanaerobium	s__Acetoanaerobium_sp.
d__Bacteria	k__unclassified_d__Bacteria	p__Firmicutes	c__Clostridia	o__Eubacteriales	f__Peptostreptococcaceae	g__Acetoanaerobium	s__Acetoanaerobium_sticklandii
d__Bacteria	k__unclassified_d__Bacteria	p__Firmicutes	c__Clostridia	o__Eubacteriales	f__Peptostreptococcaceae	g__Clostridioides	s__Clostridioides_difficile
d__Bacteria	k__unclassified_d__Bacteria	p__Firmicutes	c__Clostridia	o__Eubacteriales	f__Peptostreptococcaceae	g__Paeniclostridium	s__Paeniclostridium_sordellii
d__Bacteria	k__unclassified_d__Bacteria	p__Firmicutes	c__Clostridia	o__Eubacteriales	f__Peptostreptococcaceae	g__Peptoanaerobacter	s__Peptoanaerobacter_stomatis
d__Bacteria	k__unclassified_d__Bacteria	p__Firmicutes	c__Clostridia	o__Eubacteriales	f__Peptostreptococcaceae	g__Romboutsia	s__Romboutsia_ilealis
d__Bacteria	k__unclassified_d__Bacteria	p__Firmicutes	c__Clostridia	o__Eubacteriales	f__Peptostreptococcaceae	g__Romboutsia	s__Romboutsia_sp.
d__Bacteria	k__unclassified_d__Bacteria	p__Firmicutes	c__Clostridia	o__Eubacteriales	f__Peptostreptococcaceae	g__unclassified_f__Peptostreptococcaceae	s__Peptostreptococcaceae_bacterium
d__Bacteria	k__unclassified_d__Bacteria	p__Firmicutes	c__Clostridia	o__Eubacteriales	f__Pumilibacteraceae	g__Anaerocaecibacter	s__Anaerocaecibacter_sp._CLA_AA_M11
d__Bacteria	k__unclassified_d__Bacteria	p__Firmicutes	c__Clostridia	o__Eubacteriales	f__Pumilibacteraceae	g__Pumilibacter	s__Pumilibacter_sp._CLA_AA_M08
d__Bacteria	k__unclassified_d__Bacteria	p__Firmicutes	c__Clostridia	o__Eubacteriales	f__Pumilibacteraceae	g__Pumilibacter	s__Pumilibacter_sp._CLA_AA_M10
d__Bacteria	k__unclassified_d__Bacteria	p__Firmicutes	c__Clostridia	o__Eubacteriales	f__unclassified_o__Eubacteriales	g__Candidatus_Caccovicinus	s__Candidatus_Caccovicinus_merdipullorum
d__Bacteria	k__unclassified_d__Bacteria	p__Firmicutes	c__Clostridia	o__Eubacteriales	f__unclassified_o__Eubacteriales	g__Candidatus_Fimimorpha	s__Candidatus_Fimimorpha_faecalis
d__Bacteria	k__unclassified_d__Bacteria	p__Firmicutes	c__Clostridia	o__Eubacteriales	f__unclassified_o__Eubacteriales	g__Candidatus_Ventrimonas	s__Candidatus_Ventrimonas_merdavium
d__Bacteria	k__unclassified_d__Bacteria	p__Firmicutes	c__Clostridia	o__Eubacteriales	f__unclassified_o__Eubacteriales	g__Colidextribacter	s__Colidextribacter_sp._210702-DFI.3.9
d__Bacteria	k__unclassified_d__Bacteria	p__Firmicutes	c__Clostridia	o__Eubacteriales	f__unclassified_o__Eubacteriales	g__Colidextribacter	s__Colidextribacter_sp._OB.20
d__Bacteria	k__unclassified_d__Bacteria	p__Firmicutes	c__Clostridia	o__Eubacteriales	f__unclassified_o__Eubacteriales	g__Flintibacter	s__Flintibacter_sp._DSM_110149
d__Bacteria	k__unclassified_d__Bacteria	p__Firmicutes	c__Clostridia	o__Eubacteriales	f__unclassified_o__Eubacteriales	g__Gemmiger	s__Gemmiger_formicilis
d__Bacteria	k__unclassified_d__Bacteria	p__Firmicutes	c__Clostridia	o__Eubacteriales	f__unclassified_o__Eubacteriales	g__Intestinimonas	s__Intestinimonas_butyriciproducens
d__Bacteria	k__unclassified_d__Bacteria	p__Firmicutes	c__Clostridia	o__Eubacteriales	f__unclassified_o__Eubacteriales	g__Intestinimonas	s__Intestinimonas_massiliensis
d__Bacteria	k__unclassified_d__Bacteria	p__Firmicutes	c__Clostridia	o__Eubacteriales	f__unclassified_o__Eubacteriales	g__Intestinimonas	s__Intestinimonas_timonensis
d__Bacteria	k__unclassified_d__Bacteria	p__Firmicutes	c__Clostridia	o__Eubacteriales	f__unclassified_o__Eubacteriales	g__unclassified_o__Eubacteriales	s__Clostridiales_bacterium
d__Bacteria	k__unclassified_d__Bacteria	p__Firmicutes	c__Clostridia	o__Eubacteriales	f__unclassified_o__Eubacteriales	g__unclassified_o__Eubacteriales	s__Clostridiales_bacterium_1_7_47FAA
d__Bacteria	k__unclassified_d__Bacteria	p__Firmicutes	c__Clostridia	o__Eubacteriales	f__unclassified_o__Eubacteriales	g__unclassified_o__Eubacteriales	s__Clostridiales_bacterium_36_14
d__Bacteria	k__unclassified_d__Bacteria	p__Firmicutes	c__Clostridia	o__Eubacteriales	f__unclassified_o__Eubacteriales	g__unclassified_o__Eubacteriales	s__Clostridiales_bacterium_CHKCI001
d__Bacteria	k__unclassified_d__Bacteria	p__Firmicutes	c__Clostridia	o__Eubacteriales	f__unclassified_o__Eubacteriales	g__unclassified_o__Eubacteriales	s__Clostridiales_bacterium_CHKCI006
d__Bacteria	k__unclassified_d__Bacteria	p__Firmicutes	c__Clostridia	o__Eubacteriales	f__unclassified_o__Eubacteriales	g__unclassified_o__Eubacteriales	s__Eubacteriales_bacterium
d__Bacteria	k__unclassified_d__Bacteria	p__Firmicutes	c__Clostridia	o__Eubacteriales	f__unclassified_o__Eubacteriales	g__unclassified_o__Eubacteriales	s__[Bacteroides]_pectinophilus
d__Bacteria	k__unclassified_d__Bacteria	p__Firmicutes	c__Clostridia	o__Eubacteriales	f__unclassified_o__Eubacteriales	g__unclassified_o__Eubacteriales	s__unclassified_o__Eubacteriales
d__Bacteria	k__unclassified_d__Bacteria	p__Firmicutes	c__Clostridia	o__Eubacteriales	f__unclassified_o__Eubacteriales	g__unclassified_o__Eubacteriales	s__uncultured_Eubacteriales_bacterium
d__Bacteria	k__unclassified_d__Bacteria	p__Firmicutes	c__Clostridia	o__Halanaerobiales	f__Halobacteroidaceae	g__Halobacteroides	s__Halobacteroides_halobius
d__Bacteria	k__unclassified_d__Bacteria	p__Firmicutes	c__Clostridia	o__Thermoanaerobacterales	f__Thermoanaerobacteraceae	g__Calorimonas	s__Calorimonas_adulescens
d__Bacteria	k__unclassified_d__Bacteria	p__Firmicutes	c__Clostridia	o__unclassified_c__Clostridia	f__unclassified_c__Clostridia	g__Candidatus_Fimenecus	s__Candidatus_Fimenecus_excrementavium
d__Bacteria	k__unclassified_d__Bacteria	p__Firmicutes	c__Clostridia	o__unclassified_c__Clostridia	f__unclassified_c__Clostridia	g__Candidatus_Merdicola	s__Candidatus_Merdicola_faecigallinarum
d__Bacteria	k__unclassified_d__Bacteria	p__Firmicutes	c__Clostridia	o__unclassified_c__Clostridia	f__unclassified_c__Clostridia	g__unclassified_c__Clostridia	s__Clostridia_bacterium
d__Bacteria	k__unclassified_d__Bacteria	p__Firmicutes	c__Erysipelotrichia	o__Erysipelotrichales	f__Coprobacillaceae	g__Catenibacterium	s__Catenibacterium_mitsuokai
d__Bacteria	k__unclassified_d__Bacteria	p__Firmicutes	c__Erysipelotrichia	o__Erysipelotrichales	f__Coprobacillaceae	g__Coprobacillus	s__Coprobacillus_cateniformis
d__Bacteria	k__unclassified_d__Bacteria	p__Firmicutes	c__Erysipelotrichia	o__Erysipelotrichales	f__Coprobacillaceae	g__Coprobacillus	s__Coprobacillus_sp.
d__Bacteria	k__unclassified_d__Bacteria	p__Firmicutes	c__Erysipelotrichia	o__Erysipelotrichales	f__Coprobacillaceae	g__Coprobacillus	s__Coprobacillus_sp._CAG:605
d__Bacteria	k__unclassified_d__Bacteria	p__Firmicutes	c__Erysipelotrichia	o__Erysipelotrichales	f__Erysipelotrichaceae	g__Amedibacillus	s__Amedibacillus_dolichus
d__Bacteria	k__unclassified_d__Bacteria	p__Firmicutes	c__Erysipelotrichia	o__Erysipelotrichales	f__Erysipelotrichaceae	g__Amedibacterium	s__Amedibacterium_intestinale
d__Bacteria	k__unclassified_d__Bacteria	p__Firmicutes	c__Erysipelotrichia	o__Erysipelotrichales	f__Erysipelotrichaceae	g__Candidatus_Stoquefichus	s__Candidatus_Stoquefichus_massiliensis
d__Bacteria	k__unclassified_d__Bacteria	p__Firmicutes	c__Erysipelotrichia	o__Erysipelotrichales	f__Erysipelotrichaceae	g__Candidatus_Stoquefichus	s__Candidatus_Stoquefichus_sp._SB1
d__Bacteria	k__unclassified_d__Bacteria	p__Firmicutes	c__Erysipelotrichia	o__Erysipelotrichales	f__Erysipelotrichaceae	g__Erysipelatoclostridium	s__Erysipelatoclostridium_ramosum
d__Bacteria	k__unclassified_d__Bacteria	p__Firmicutes	c__Erysipelotrichia	o__Erysipelotrichales	f__Erysipelotrichaceae	g__Erysipelatoclostridium	s__[Clostridium]_cocleatum
d__Bacteria	k__unclassified_d__Bacteria	p__Firmicutes	c__Erysipelotrichia	o__Erysipelotrichales	f__Erysipelotrichaceae	g__Erysipelatoclostridium	s__[Clostridium]_innocuum
d__Bacteria	k__unclassified_d__Bacteria	p__Firmicutes	c__Erysipelotrichia	o__Erysipelotrichales	f__Erysipelotrichaceae	g__Erysipelatoclostridium	s__[Clostridium]_saccharogumia
d__Bacteria	k__unclassified_d__Bacteria	p__Firmicutes	c__Erysipelotrichia	o__Erysipelotrichales	f__Erysipelotrichaceae	g__Erysipelatoclostridium	s__[Clostridium]_spiroforme
d__Bacteria	k__unclassified_d__Bacteria	p__Firmicutes	c__Erysipelotrichia	o__Erysipelotrichales	f__Erysipelotrichaceae	g__Erysipelatoclostridium	s__unclassified_g__Erysipelatoclostridium
d__Bacteria	k__unclassified_d__Bacteria	p__Firmicutes	c__Erysipelotrichia	o__Erysipelotrichales	f__Erysipelotrichaceae	g__Faecalibacillus	s__Faecalibacillus_faecis
d__Bacteria	k__unclassified_d__Bacteria	p__Firmicutes	c__Erysipelotrichia	o__Erysipelotrichales	f__Erysipelotrichaceae	g__Faecalibaculum	s__Faecalibaculum_rodentium
d__Bacteria	k__unclassified_d__Bacteria	p__Firmicutes	c__Erysipelotrichia	o__Erysipelotrichales	f__Erysipelotrichaceae	g__Faecalitalea	s__Faecalitalea_cylindroides
d__Bacteria	k__unclassified_d__Bacteria	p__Firmicutes	c__Erysipelotrichia	o__Erysipelotrichales	f__Erysipelotrichaceae	g__Holdemanella	s__Holdemanella_biformis
d__Bacteria	k__unclassified_d__Bacteria	p__Firmicutes	c__Erysipelotrichia	o__Erysipelotrichales	f__Erysipelotrichaceae	g__Holdemania	s__Holdemania_filiformis
d__Bacteria	k__unclassified_d__Bacteria	p__Firmicutes	c__Erysipelotrichia	o__Erysipelotrichales	f__Erysipelotrichaceae	g__Holdemania	s__Holdemania_massiliensis
d__Bacteria	k__unclassified_d__Bacteria	p__Firmicutes	c__Erysipelotrichia	o__Erysipelotrichales	f__Erysipelotrichaceae	g__Longibaculum	s__Longibaculum_muris
d__Bacteria	k__unclassified_d__Bacteria	p__Firmicutes	c__Erysipelotrichia	o__Erysipelotrichales	f__Erysipelotrichaceae	g__Longicatena	s__Longicatena_caecimuris
d__Bacteria	k__unclassified_d__Bacteria	p__Firmicutes	c__Erysipelotrichia	o__Erysipelotrichales	f__Erysipelotrichaceae	g__Massilicoli	s__Massilicoli_timonensis
d__Bacteria	k__unclassified_d__Bacteria	p__Firmicutes	c__Erysipelotrichia	o__Erysipelotrichales	f__Erysipelotrichaceae	g__Massilimicrobiota	s__Massilimicrobiota_timonensis
d__Bacteria	k__unclassified_d__Bacteria	p__Firmicutes	c__Erysipelotrichia	o__Erysipelotrichales	f__Erysipelotrichaceae	g__Solobacterium	s__Solobacterium_sp.
d__Bacteria	k__unclassified_d__Bacteria	p__Firmicutes	c__Erysipelotrichia	o__Erysipelotrichales	f__Erysipelotrichaceae	g__unclassified_f__Erysipelotrichaceae	s__Erysipelotrichaceae_bacterium
d__Bacteria	k__unclassified_d__Bacteria	p__Firmicutes	c__Erysipelotrichia	o__Erysipelotrichales	f__Erysipelotrichaceae	g__unclassified_f__Erysipelotrichaceae	s__Erysipelotrichaceae_bacterium_5_2_54FAA
d__Bacteria	k__unclassified_d__Bacteria	p__Firmicutes	c__Erysipelotrichia	o__Erysipelotrichales	f__Erysipelotrichaceae	g__unclassified_f__Erysipelotrichaceae	s__Erysipelotrichaceae_bacterium_RD49
d__Bacteria	k__unclassified_d__Bacteria	p__Firmicutes	c__Erysipelotrichia	o__Erysipelotrichales	f__Erysipelotrichaceae	g__unclassified_f__Erysipelotrichaceae	s__unclassified_f__Erysipelotrichaceae
d__Bacteria	k__unclassified_d__Bacteria	p__Firmicutes	c__Erysipelotrichia	o__Erysipelotrichales	f__Turicibacteraceae	g__Turicibacter	s__Turicibacter_sanguinis
d__Bacteria	k__unclassified_d__Bacteria	p__Firmicutes	c__Erysipelotrichia	o__Erysipelotrichales	f__Turicibacteraceae	g__Turicibacter	s__Turicibacter_sp.
d__Bacteria	k__unclassified_d__Bacteria	p__Firmicutes	c__Erysipelotrichia	o__Erysipelotrichales	f__Turicibacteraceae	g__Turicibacter	s__Turicibacter_sp._TS3
d__Bacteria	k__unclassified_d__Bacteria	p__Firmicutes	c__Erysipelotrichia	o__Erysipelotrichales	f__Turicibacteraceae	g__Turicibacter	s__unclassified_g__Turicibacter
d__Bacteria	k__unclassified_d__Bacteria	p__Firmicutes	c__Erysipelotrichia	o__Erysipelotrichales	f__unclassified_o__Erysipelotrichales	g__unclassified_o__Erysipelotrichales	s__Erysipelotrichales_bacterium
d__Bacteria	k__unclassified_d__Bacteria	p__Firmicutes	c__Erysipelotrichia	o__Erysipelotrichales	f__unclassified_o__Erysipelotrichales	g__unclassified_o__Erysipelotrichales	s__unclassified_o__Erysipelotrichales
d__Bacteria	k__unclassified_d__Bacteria	p__Firmicutes	c__Erysipelotrichia	o__unclassified_c__Erysipelotrichia	f__unclassified_c__Erysipelotrichia	g__unclassified_c__Erysipelotrichia	s__Erysipelotrichia_bacterium
d__Bacteria	k__unclassified_d__Bacteria	p__Firmicutes	c__Negativicutes	o__Acidaminococcales	f__Acidaminococcaceae	g__Phascolarctobacterium	s__Phascolarctobacterium_faecium
d__Bacteria	k__unclassified_d__Bacteria	p__Firmicutes	c__Negativicutes	o__Acidaminococcales	f__Acidaminococcaceae	g__Phascolarctobacterium	s__Phascolarctobacterium_succinatutens
d__Bacteria	k__unclassified_d__Bacteria	p__Firmicutes	c__Negativicutes	o__Acidaminococcales	f__Acidaminococcaceae	g__unclassified_f__Acidaminococcaceae	s__Acidaminococcaceae_bacterium
d__Bacteria	k__unclassified_d__Bacteria	p__Firmicutes	c__Negativicutes	o__Selenomonadales	f__Selenomonadaceae	g__Selenomonas	s__Selenomonas_sp.
d__Bacteria	k__unclassified_d__Bacteria	p__Firmicutes	c__Negativicutes	o__Selenomonadales	f__Selenomonadaceae	g__unclassified_f__Selenomonadaceae	s__Selenomonadaceae_bacterium
d__Bacteria	k__unclassified_d__Bacteria	p__Firmicutes	c__Negativicutes	o__Veillonellales	f__Veillonellaceae	g__unclassified_f__Veillonellaceae	s__Veillonellaceae_bacterium
d__Bacteria	k__unclassified_d__Bacteria	p__Firmicutes	c__Tissierellia	o__Tissierellales	f__Peptoniphilaceae	g__Gallicola	s__Gallicola_sp.
d__Bacteria	k__unclassified_d__Bacteria	p__Firmicutes	c__Tissierellia	o__Tissierellales	f__Tissierellaceae	g__Tissierella	s__Tissierella_carlieri
d__Bacteria	k__unclassified_d__Bacteria	p__Firmicutes	c__Tissierellia	o__unclassified_c__Tissierellia	f__unclassified_c__Tissierellia	g__unclassified_c__Tissierellia	s__Tissierellia_bacterium
d__Bacteria	k__unclassified_d__Bacteria	p__Firmicutes	c__unclassified_p__Firmicutes	o__unclassified_p__Firmicutes	f__unclassified_p__Firmicutes	g__Candidatus_Coprosoma	s__Candidatus_Coprosoma_intestinipullorum
d__Bacteria	k__unclassified_d__Bacteria	p__Firmicutes	c__unclassified_p__Firmicutes	o__unclassified_p__Firmicutes	f__unclassified_p__Firmicutes	g__Candidatus_Faecenecus	s__Candidatus_Faecenecus_gallistercoris
d__Bacteria	k__unclassified_d__Bacteria	p__Firmicutes	c__unclassified_p__Firmicutes	o__unclassified_p__Firmicutes	f__unclassified_p__Firmicutes	g__unclassified_p__Firmicutes	s__Firmicutes_bacterium
d__Bacteria	k__unclassified_d__Bacteria	p__Firmicutes	c__unclassified_p__Firmicutes	o__unclassified_p__Firmicutes	f__unclassified_p__Firmicutes	g__unclassified_p__Firmicutes	s__Firmicutes_bacterium_AF16-15
d__Bacteria	k__unclassified_d__Bacteria	p__Firmicutes	c__unclassified_p__Firmicutes	o__unclassified_p__Firmicutes	f__unclassified_p__Firmicutes	g__unclassified_p__Firmicutes	s__Firmicutes_bacterium_ASF500
d__Bacteria	k__unclassified_d__Bacteria	p__Firmicutes	c__unclassified_p__Firmicutes	o__unclassified_p__Firmicutes	f__unclassified_p__Firmicutes	g__unclassified_p__Firmicutes	s__Firmicutes_bacterium_CAG:137
d__Bacteria	k__unclassified_d__Bacteria	p__Firmicutes	c__unclassified_p__Firmicutes	o__unclassified_p__Firmicutes	f__unclassified_p__Firmicutes	g__unclassified_p__Firmicutes	s__Firmicutes_bacterium_CAG:424
d__Bacteria	k__unclassified_d__Bacteria	p__Firmicutes	c__unclassified_p__Firmicutes	o__unclassified_p__Firmicutes	f__unclassified_p__Firmicutes	g__unclassified_p__Firmicutes	s__Firmicutes_bacterium_CAG:534
d__Bacteria	k__unclassified_d__Bacteria	p__Firmicutes	c__unclassified_p__Firmicutes	o__unclassified_p__Firmicutes	f__unclassified_p__Firmicutes	g__unclassified_p__Firmicutes	s__Firmicutes_bacterium_CAG:582
d__Bacteria	k__unclassified_d__Bacteria	p__Firmicutes	c__unclassified_p__Firmicutes	o__unclassified_p__Firmicutes	f__unclassified_p__Firmicutes	g__unclassified_p__Firmicutes	s__Firmicutes_bacterium_CAG:65_45_313
d__Bacteria	k__unclassified_d__Bacteria	p__Firmicutes	c__unclassified_p__Firmicutes	o__unclassified_p__Firmicutes	f__unclassified_p__Firmicutes	g__unclassified_p__Firmicutes	s__Firmicutes_bacterium_CAG:822
d__Bacteria	k__unclassified_d__Bacteria	p__Firmicutes	c__unclassified_p__Firmicutes	o__unclassified_p__Firmicutes	f__unclassified_p__Firmicutes	g__unclassified_p__Firmicutes	s__Firmicutes_bacterium_CAG:882
d__Bacteria	k__unclassified_d__Bacteria	p__Firmicutes	c__unclassified_p__Firmicutes	o__unclassified_p__Firmicutes	f__unclassified_p__Firmicutes	g__unclassified_p__Firmicutes	s__Firmicutes_bacterium_CAG:94
d__Bacteria	k__unclassified_d__Bacteria	p__Firmicutes	c__unclassified_p__Firmicutes	o__unclassified_p__Firmicutes	f__unclassified_p__Firmicutes	g__unclassified_p__Firmicutes	s__unclassified_p__Firmicutes
d__Bacteria	k__unclassified_d__Bacteria	p__Fusobacteria	c__Fusobacteriia	o__Fusobacteriales	f__Fusobacteriaceae	g__Fusobacterium	s__Fusobacterium_sp.
d__Bacteria	k__unclassified_d__Bacteria	p__Fusobacteria	c__Fusobacteriia	o__Fusobacteriales	f__Fusobacteriaceae	g__Fusobacterium	s__Fusobacterium_sp._CM21
d__Bacteria	k__unclassified_d__Bacteria	p__Fusobacteria	c__Fusobacteriia	o__Fusobacteriales	f__Fusobacteriaceae	g__Fusobacterium	s__Fusobacterium_sp._HMSC073F01
d__Bacteria	k__unclassified_d__Bacteria	p__Kiritimatiellaeota	c__Kiritimatiellae	o__unclassified_c__Kiritimatiellae	f__unclassified_c__Kiritimatiellae	g__unclassified_c__Kiritimatiellae	s__Kiritimatiellae_bacterium
d__Bacteria	k__unclassified_d__Bacteria	p__Proteobacteria	c__Alphaproteobacteria	o__Rhodospirillales	f__Acetobacteraceae	g__Acetobacter	s__Acetobacter_sp.
d__Bacteria	k__unclassified_d__Bacteria	p__Proteobacteria	c__Alphaproteobacteria	o__Rhodospirillales	f__Azospirillaceae	g__Azospirillum	s__Azospirillum_sp.
d__Bacteria	k__unclassified_d__Bacteria	p__Proteobacteria	c__Alphaproteobacteria	o__Rhodospirillales	f__Azospirillaceae	g__Azospirillum	s__Azospirillum_sp._47_25
d__Bacteria	k__unclassified_d__Bacteria	p__Proteobacteria	c__Alphaproteobacteria	o__Rhodospirillales	f__Azospirillaceae	g__Azospirillum	s__Azospirillum_sp._51_20
d__Bacteria	k__unclassified_d__Bacteria	p__Proteobacteria	c__Alphaproteobacteria	o__Rhodospirillales	f__Azospirillaceae	g__Azospirillum	s__Azospirillum_sp._CAG:239
d__Bacteria	k__unclassified_d__Bacteria	p__Proteobacteria	c__Alphaproteobacteria	o__Rhodospirillales	f__Azospirillaceae	g__Azospirillum	s__Azospirillum_sp._CAG:260
d__Bacteria	k__unclassified_d__Bacteria	p__Proteobacteria	c__Alphaproteobacteria	o__Rhodospirillales	f__Terasakiellaceae	g__Terasakiella	s__Terasakiella_sp.
d__Bacteria	k__unclassified_d__Bacteria	p__Proteobacteria	c__Alphaproteobacteria	o__Sphingomonadales	f__Sphingomonadaceae	g__Novosphingobium	s__Novosphingobium_rosa
d__Bacteria	k__unclassified_d__Bacteria	p__Proteobacteria	c__Alphaproteobacteria	o__Sphingomonadales	f__Sphingomonadaceae	g__Novosphingobium	s__Novosphingobium_sediminicola
d__Bacteria	k__unclassified_d__Bacteria	p__Proteobacteria	c__Alphaproteobacteria	o__Sphingomonadales	f__Sphingomonadaceae	g__Novosphingobium	s__Novosphingobium_sp.
d__Bacteria	k__unclassified_d__Bacteria	p__Proteobacteria	c__Alphaproteobacteria	o__Sphingomonadales	f__Sphingomonadaceae	g__Novosphingobium	s__Novosphingobium_sp._GeG2
d__Bacteria	k__unclassified_d__Bacteria	p__Proteobacteria	c__Alphaproteobacteria	o__Sphingomonadales	f__Sphingomonadaceae	g__Novosphingobium	s__Novosphingobium_sp._SCN_63-17
d__Bacteria	k__unclassified_d__Bacteria	p__Proteobacteria	c__Alphaproteobacteria	o__Sphingomonadales	f__Sphingomonadaceae	g__Novosphingobium	s__Novosphingobium_sp._SG707
d__Bacteria	k__unclassified_d__Bacteria	p__Proteobacteria	c__Alphaproteobacteria	o__Sphingomonadales	f__Sphingomonadaceae	g__Novosphingobium	s__Novosphingobium_sp._SG751A
d__Bacteria	k__unclassified_d__Bacteria	p__Proteobacteria	c__Alphaproteobacteria	o__Sphingomonadales	f__Sphingomonadaceae	g__Novosphingobium	s__Novosphingobium_umbonatum
d__Bacteria	k__unclassified_d__Bacteria	p__Proteobacteria	c__Alphaproteobacteria	o__Sphingomonadales	f__Sphingomonadaceae	g__Novosphingobium	s__unclassified_g__Novosphingobium
d__Bacteria	k__unclassified_d__Bacteria	p__Proteobacteria	c__Alphaproteobacteria	o__Sphingomonadales	f__Sphingomonadaceae	g__Sphingobium	s__Sphingobium_indicum
d__Bacteria	k__unclassified_d__Bacteria	p__Proteobacteria	c__Alphaproteobacteria	o__Sphingomonadales	f__Sphingomonadaceae	g__Sphingobium	s__Sphingobium_sp._AS12
d__Bacteria	k__unclassified_d__Bacteria	p__Proteobacteria	c__Alphaproteobacteria	o__Sphingomonadales	f__Sphingomonadaceae	g__unclassified_f__Sphingomonadaceae	s__unclassified_f__Sphingomonadaceae
d__Bacteria	k__unclassified_d__Bacteria	p__Proteobacteria	c__Alphaproteobacteria	o__unclassified_c__Alphaproteobacteria	f__unclassified_c__Alphaproteobacteria	g__unclassified_c__Alphaproteobacteria	s__Alphaproteobacteria_bacterium
d__Bacteria	k__unclassified_d__Bacteria	p__Proteobacteria	c__Betaproteobacteria	o__Burkholderiales	f__Alcaligenaceae	g__Achromobacter	s__Achromobacter_xylosoxidans
d__Bacteria	k__unclassified_d__Bacteria	p__Proteobacteria	c__Betaproteobacteria	o__Burkholderiales	f__Burkholderiaceae	g__Cupriavidus	s__Cupriavidus_metallidurans
d__Bacteria	k__unclassified_d__Bacteria	p__Proteobacteria	c__Betaproteobacteria	o__Burkholderiales	f__Sutterellaceae	g__Parasutterella	s__Parasutterella_excrementihominis
d__Bacteria	k__unclassified_d__Bacteria	p__Proteobacteria	c__Betaproteobacteria	o__Burkholderiales	f__Sutterellaceae	g__Parasutterella	s__Parasutterella_excrementihominis_CAG:233
d__Bacteria	k__unclassified_d__Bacteria	p__Proteobacteria	c__Betaproteobacteria	o__Burkholderiales	f__Sutterellaceae	g__Parasutterella	s__Parasutterella_sp.
d__Bacteria	k__unclassified_d__Bacteria	p__Proteobacteria	c__Betaproteobacteria	o__Burkholderiales	f__Sutterellaceae	g__Parasutterella	s__Parasutterella_sp._DSM_111000
d__Bacteria	k__unclassified_d__Bacteria	p__Proteobacteria	c__Betaproteobacteria	o__Burkholderiales	f__Sutterellaceae	g__unclassified_f__Sutterellaceae	s__Sutterellaceae_bacterium
d__Bacteria	k__unclassified_d__Bacteria	p__Proteobacteria	c__Betaproteobacteria	o__Burkholderiales	f__unclassified_o__Burkholderiales	g__unclassified_o__Burkholderiales	s__Burkholderiales_bacterium
d__Bacteria	k__unclassified_d__Bacteria	p__Proteobacteria	c__Betaproteobacteria	o__Burkholderiales	f__unclassified_o__Burkholderiales	g__unclassified_o__Burkholderiales	s__Burkholderiales_bacterium_1_1_47
d__Bacteria	k__unclassified_d__Bacteria	p__Proteobacteria	c__Deltaproteobacteria	o__Desulfovibrionales	f__Desulfovibrionaceae	g__Bilophila	s__Bilophila_sp.
d__Bacteria	k__unclassified_d__Bacteria	p__Proteobacteria	c__Deltaproteobacteria	o__Desulfovibrionales	f__Desulfovibrionaceae	g__Bilophila	s__Bilophila_wadsworthia
d__Bacteria	k__unclassified_d__Bacteria	p__Proteobacteria	c__Deltaproteobacteria	o__Desulfovibrionales	f__Desulfovibrionaceae	g__Bilophila	s__Candidatus_Bilophila_faecipullorum
d__Bacteria	k__unclassified_d__Bacteria	p__Proteobacteria	c__Deltaproteobacteria	o__Desulfovibrionales	f__Desulfovibrionaceae	g__Desulfovibrio	s__Candidatus_Desulfovibrio_gallistercoris
d__Bacteria	k__unclassified_d__Bacteria	p__Proteobacteria	c__Deltaproteobacteria	o__Desulfovibrionales	f__Desulfovibrionaceae	g__Desulfovibrio	s__Desulfovibrio_desulfuricans
d__Bacteria	k__unclassified_d__Bacteria	p__Proteobacteria	c__Deltaproteobacteria	o__Desulfovibrionales	f__Desulfovibrionaceae	g__Desulfovibrio	s__Desulfovibrio_fairfieldensis
d__Bacteria	k__unclassified_d__Bacteria	p__Proteobacteria	c__Deltaproteobacteria	o__Desulfovibrionales	f__Desulfovibrionaceae	g__Desulfovibrio	s__Desulfovibrio_piger
d__Bacteria	k__unclassified_d__Bacteria	p__Proteobacteria	c__Deltaproteobacteria	o__Desulfovibrionales	f__Desulfovibrionaceae	g__Desulfovibrio	s__Desulfovibrio_porci
d__Bacteria	k__unclassified_d__Bacteria	p__Proteobacteria	c__Deltaproteobacteria	o__Desulfovibrionales	f__Desulfovibrionaceae	g__Desulfovibrio	s__Desulfovibrio_sp.
d__Bacteria	k__unclassified_d__Bacteria	p__Proteobacteria	c__Deltaproteobacteria	o__Desulfovibrionales	f__Desulfovibrionaceae	g__Desulfovibrio	s__Desulfovibrio_sp._3_1_syn3
d__Bacteria	k__unclassified_d__Bacteria	p__Proteobacteria	c__Deltaproteobacteria	o__Desulfovibrionales	f__Desulfovibrionaceae	g__Desulfovibrio	s__Desulfovibrio_sp._6_1_46AFAA
d__Bacteria	k__unclassified_d__Bacteria	p__Proteobacteria	c__Deltaproteobacteria	o__Desulfovibrionales	f__Desulfovibrionaceae	g__Desulfovibrio	s__Desulfovibrio_sp._ZJ200
d__Bacteria	k__unclassified_d__Bacteria	p__Proteobacteria	c__Deltaproteobacteria	o__Desulfovibrionales	f__Desulfovibrionaceae	g__Desulfovibrio	s__Desulfovibrio_sp._ZJ369
d__Bacteria	k__unclassified_d__Bacteria	p__Proteobacteria	c__Deltaproteobacteria	o__Desulfovibrionales	f__Desulfovibrionaceae	g__Desulfovibrio	s__unclassified_g__Desulfovibrio
d__Bacteria	k__unclassified_d__Bacteria	p__Proteobacteria	c__Deltaproteobacteria	o__Desulfovibrionales	f__Desulfovibrionaceae	g__unclassified_f__Desulfovibrionaceae	s__Desulfovibrionaceae_bacterium
d__Bacteria	k__unclassified_d__Bacteria	p__Proteobacteria	c__Deltaproteobacteria	o__Myxococcales	f__Myxococcaceae	g__Corallococcus	s__Corallococcus_sp.
d__Bacteria	k__unclassified_d__Bacteria	p__Proteobacteria	c__Deltaproteobacteria	o__Syntrophales	f__unclassified_o__Syntrophales	g__unclassified_o__Syntrophales	s__Syntrophales_bacterium
d__Bacteria	k__unclassified_d__Bacteria	p__Proteobacteria	c__Deltaproteobacteria	o__unclassified_c__Deltaproteobacteria	f__unclassified_c__Deltaproteobacteria	g__unclassified_c__Deltaproteobacteria	s__Deltaproteobacteria_bacterium
d__Bacteria	k__unclassified_d__Bacteria	p__Proteobacteria	c__Deltaproteobacteria	o__unclassified_c__Deltaproteobacteria	f__unclassified_c__Deltaproteobacteria	g__unclassified_c__Deltaproteobacteria	s__uncultured_delta_proteobacterium_HF0130_19C20
d__Bacteria	k__unclassified_d__Bacteria	p__Proteobacteria	c__Epsilonproteobacteria	o__Campylobacterales	f__Arcobacteraceae	g__unclassified_f__Arcobacteraceae	s__Arcobacteraceae_bacterium
d__Bacteria	k__unclassified_d__Bacteria	p__Proteobacteria	c__Epsilonproteobacteria	o__Campylobacterales	f__Campylobacteraceae	g__Campylobacter	s__Campylobacter_coli
d__Bacteria	k__unclassified_d__Bacteria	p__Proteobacteria	c__Gammaproteobacteria	o__Chromatiales	f__Woeseiaceae	g__Woeseia	s__Woeseia_sp.
d__Bacteria	k__unclassified_d__Bacteria	p__Proteobacteria	c__Gammaproteobacteria	o__Enterobacterales	f__Enterobacteriaceae	g__Enterobacter	s__Enterobacter_hormaechei
d__Bacteria	k__unclassified_d__Bacteria	p__Proteobacteria	c__Gammaproteobacteria	o__Enterobacterales	f__Enterobacteriaceae	g__Escherichia	s__Escherichia_coli
d__Bacteria	k__unclassified_d__Bacteria	p__Proteobacteria	c__Gammaproteobacteria	o__Enterobacterales	f__Enterobacteriaceae	g__Escherichia	s__unclassified_g__Escherichia
d__Bacteria	k__unclassified_d__Bacteria	p__Proteobacteria	c__Gammaproteobacteria	o__Enterobacterales	f__Enterobacteriaceae	g__Klebsiella	s__Klebsiella_oxytoca
d__Bacteria	k__unclassified_d__Bacteria	p__Proteobacteria	c__Gammaproteobacteria	o__Enterobacterales	f__Enterobacteriaceae	g__Klebsiella	s__Klebsiella_pneumoniae
d__Bacteria	k__unclassified_d__Bacteria	p__Proteobacteria	c__Gammaproteobacteria	o__Enterobacterales	f__Enterobacteriaceae	g__Salmonella	s__Salmonella_enterica
d__Bacteria	k__unclassified_d__Bacteria	p__Proteobacteria	c__Gammaproteobacteria	o__Enterobacterales	f__Enterobacteriaceae	g__Salmonella	s__Salmonella_sp._S094_02810
d__Bacteria	k__unclassified_d__Bacteria	p__Proteobacteria	c__Gammaproteobacteria	o__Enterobacterales	f__Enterobacteriaceae	g__Shigella	s__Shigella_flexneri
d__Bacteria	k__unclassified_d__Bacteria	p__Proteobacteria	c__Gammaproteobacteria	o__Enterobacterales	f__Enterobacteriaceae	g__Shigella	s__Shigella_sonnei
d__Bacteria	k__unclassified_d__Bacteria	p__Proteobacteria	c__Gammaproteobacteria	o__Enterobacterales	f__Enterobacteriaceae	g__unclassified_f__Enterobacteriaceae	s__unclassified_f__Enterobacteriaceae
d__Bacteria	k__unclassified_d__Bacteria	p__Proteobacteria	c__Gammaproteobacteria	o__Enterobacterales	f__Morganellaceae	g__Proteus	s__Proteus_mirabilis
d__Bacteria	k__unclassified_d__Bacteria	p__Proteobacteria	c__Gammaproteobacteria	o__Enterobacterales	f__unclassified_o__Enterobacterales	g__unclassified_o__Enterobacterales	s__unclassified_o__Enterobacterales
d__Bacteria	k__unclassified_d__Bacteria	p__Proteobacteria	c__Gammaproteobacteria	o__Moraxellales	f__Moraxellaceae	g__Acinetobacter	s__Acinetobacter_baumannii
d__Bacteria	k__unclassified_d__Bacteria	p__Proteobacteria	c__Gammaproteobacteria	o__Moraxellales	f__Moraxellaceae	g__Acinetobacter	s__Acinetobacter_nosocomialis
d__Bacteria	k__unclassified_d__Bacteria	p__Proteobacteria	c__Gammaproteobacteria	o__Moraxellales	f__Moraxellaceae	g__Acinetobacter	s__unclassified_g__Acinetobacter
d__Bacteria	k__unclassified_d__Bacteria	p__Proteobacteria	c__Gammaproteobacteria	o__Oceanospirillales	f__Halomonadaceae	g__Halomonas	s__Halomonas_sp._N3-2A
d__Bacteria	k__unclassified_d__Bacteria	p__Proteobacteria	c__Gammaproteobacteria	o__Oceanospirillales	f__Oceanospirillaceae	g__Oceanospirillum	s__Oceanospirillum_multiglobuliferum
d__Bacteria	k__unclassified_d__Bacteria	p__Proteobacteria	c__Gammaproteobacteria	o__Pseudomonadales	f__Pseudomonadaceae	g__Pseudomonas	s__Pseudomonas_aeruginosa
d__Bacteria	k__unclassified_d__Bacteria	p__Proteobacteria	c__Gammaproteobacteria	o__Pseudomonadales	f__Pseudomonadaceae	g__Pseudomonas	s__Pseudomonas_aromaticivorans
d__Bacteria	k__unclassified_d__Bacteria	p__Proteobacteria	c__Gammaproteobacteria	o__Pseudomonadales	f__Pseudomonadaceae	g__Pseudomonas	s__Pseudomonas_sp._Bi70
d__Bacteria	k__unclassified_d__Bacteria	p__Proteobacteria	c__Gammaproteobacteria	o__Pseudomonadales	f__Pseudomonadaceae	g__Pseudomonas	s__Pseudomonas_syringae
d__Bacteria	k__unclassified_d__Bacteria	p__Proteobacteria	c__Gammaproteobacteria	o__Vibrionales	f__Vibrionaceae	g__Vibrio	s__Vibrio_astriarenae
d__Bacteria	k__unclassified_d__Bacteria	p__Proteobacteria	c__Gammaproteobacteria	o__Vibrionales	f__Vibrionaceae	g__Vibrio	s__Vibrio_parahaemolyticus
d__Bacteria	k__unclassified_d__Bacteria	p__Proteobacteria	c__Gammaproteobacteria	o__Xanthomonadales	f__Xanthomonadaceae	g__Stenotrophomonas	s__Stenotrophomonas_maltophilia
d__Bacteria	k__unclassified_d__Bacteria	p__Proteobacteria	c__Gammaproteobacteria	o__Xanthomonadales	f__Xanthomonadaceae	g__Xylella	s__Xylella_fastidiosa
d__Bacteria	k__unclassified_d__Bacteria	p__Proteobacteria	c__Gammaproteobacteria	o__unclassified_c__Gammaproteobacteria	f__unclassified_c__Gammaproteobacteria	g__unclassified_c__Gammaproteobacteria	s__unclassified_c__Gammaproteobacteria
d__Bacteria	k__unclassified_d__Bacteria	p__Proteobacteria	c__unclassified_p__Proteobacteria	o__unclassified_p__Proteobacteria	f__unclassified_p__Proteobacteria	g__unclassified_p__Proteobacteria	s__Proteobacteria_bacterium
d__Bacteria	k__unclassified_d__Bacteria	p__Proteobacteria	c__unclassified_p__Proteobacteria	o__unclassified_p__Proteobacteria	f__unclassified_p__Proteobacteria	g__unclassified_p__Proteobacteria	s__Proteobacteria_bacterium_CAG:495
d__Bacteria	k__unclassified_d__Bacteria	p__Proteobacteria	c__unclassified_p__Proteobacteria	o__unclassified_p__Proteobacteria	f__unclassified_p__Proteobacteria	g__unclassified_p__Proteobacteria	s__unclassified_p__Proteobacteria
d__Bacteria	k__unclassified_d__Bacteria	p__Spirochaetes	c__Spirochaetia	o__Leptospirales	f__Leptospiraceae	g__Leptospira	s__Leptospira_borgpetersenii
d__Bacteria	k__unclassified_d__Bacteria	p__Spirochaetes	c__Spirochaetia	o__Spirochaetales	f__Borreliaceae	g__Borreliella	s__Borreliella_garinii
d__Bacteria	k__unclassified_d__Bacteria	p__Spirochaetes	c__Spirochaetia	o__Spirochaetales	f__Spirochaetaceae	g__unclassified_f__Spirochaetaceae	s__Spirochaetaceae_bacterium
d__Bacteria	k__unclassified_d__Bacteria	p__Spirochaetes	c__Spirochaetia	o__Spirochaetales	f__Treponemataceae	g__Treponema	s__Treponema_sp.
d__Bacteria	k__unclassified_d__Bacteria	p__Spirochaetes	c__Spirochaetia	o__Spirochaetales	f__Treponemataceae	g__Treponema	s__Treponema_succinifaciens
d__Bacteria	k__unclassified_d__Bacteria	p__Spirochaetes	c__Spirochaetia	o__Spirochaetales	f__unclassified_o__Spirochaetales	g__unclassified_o__Spirochaetales	s__Spirochaetales_bacterium
d__Bacteria	k__unclassified_d__Bacteria	p__Spirochaetes	c__Spirochaetia	o__unclassified_c__Spirochaetia	f__unclassified_c__Spirochaetia	g__unclassified_c__Spirochaetia	s__Spirochaetia_bacterium
d__Bacteria	k__unclassified_d__Bacteria	p__Synergistetes	c__Synergistia	o__Synergistales	f__Synergistaceae	g__unclassified_f__Synergistaceae	s__Synergistaceae_bacterium
d__Bacteria	k__unclassified_d__Bacteria	p__Tenericutes	c__Mollicutes	o__Acholeplasmatales	f__Acholeplasmataceae	g__Acholeplasma	s__Acholeplasma_sp.
d__Bacteria	k__unclassified_d__Bacteria	p__Tenericutes	c__Mollicutes	o__Acholeplasmatales	f__Acholeplasmataceae	g__Acholeplasma	s__Acholeplasma_sp._CAG:878
d__Bacteria	k__unclassified_d__Bacteria	p__Tenericutes	c__Mollicutes	o__Acholeplasmatales	f__Acholeplasmataceae	g__unclassified_f__Acholeplasmataceae	s__Acholeplasmataceae_bacterium
d__Bacteria	k__unclassified_d__Bacteria	p__Tenericutes	c__Mollicutes	o__Acholeplasmatales	f__unclassified_o__Acholeplasmatales	g__unclassified_o__Acholeplasmatales	s__Acholeplasmatales_bacterium
d__Bacteria	k__unclassified_d__Bacteria	p__Tenericutes	c__Mollicutes	o__Anaeroplasmatales	f__Anaeroplasmataceae	g__Anaeroplasma	s__Anaeroplasma_bactoclasticum
d__Bacteria	k__unclassified_d__Bacteria	p__Tenericutes	c__Mollicutes	o__Entomoplasmatales	f__Entomoplasmataceae	g__Mesoplasma	s__Mesoplasma_florum
d__Bacteria	k__unclassified_d__Bacteria	p__Tenericutes	c__Mollicutes	o__Mycoplasmatales	f__Mycoplasmataceae	g__Mycoplasma	s__Mycoplasma_capricolum
d__Bacteria	k__unclassified_d__Bacteria	p__Tenericutes	c__Mollicutes	o__Mycoplasmatales	f__Mycoplasmataceae	g__Mycoplasma	s__Mycoplasma_sp._CAG:472
d__Bacteria	k__unclassified_d__Bacteria	p__Tenericutes	c__Mollicutes	o__Mycoplasmatales	f__Mycoplasmataceae	g__Mycoplasma	s__Mycoplasma_sp._CAG:776
d__Bacteria	k__unclassified_d__Bacteria	p__Tenericutes	c__Mollicutes	o__Mycoplasmatales	f__Mycoplasmataceae	g__Mycoplasma	s__Mycoplasma_sp._CAG:877
d__Bacteria	k__unclassified_d__Bacteria	p__Tenericutes	c__Mollicutes	o__Mycoplasmatales	f__Mycoplasmataceae	g__Mycoplasma	s__Mycoplasma_sp._CAG:956
d__Bacteria	k__unclassified_d__Bacteria	p__Tenericutes	c__Mollicutes	o__Mycoplasmatales	f__Mycoplasmataceae	g__unclassified_f__Mycoplasmataceae	s__Mycoplasmataceae_bacterium
d__Bacteria	k__unclassified_d__Bacteria	p__Tenericutes	c__Mollicutes	o__unclassified_c__Mollicutes	f__unclassified_c__Mollicutes	g__unclassified_c__Mollicutes	s__Mollicutes_bacterium
d__Bacteria	k__unclassified_d__Bacteria	p__Tenericutes	c__unclassified_p__Tenericutes	o__unclassified_p__Tenericutes	f__unclassified_p__Tenericutes	g__Candidatus_Faecisoma	s__Candidatus_Faecisoma_merdavium
d__Bacteria	k__unclassified_d__Bacteria	p__Tenericutes	c__unclassified_p__Tenericutes	o__unclassified_p__Tenericutes	f__unclassified_p__Tenericutes	g__Candidatus_Fimihabitans	s__Candidatus_Fimihabitans_intestinipullorum
d__Bacteria	k__unclassified_d__Bacteria	p__Tenericutes	c__unclassified_p__Tenericutes	o__unclassified_p__Tenericutes	f__unclassified_p__Tenericutes	g__Candidatus_Pelethosoma	s__Candidatus_Pelethosoma_merdigallinarum
d__Bacteria	k__unclassified_d__Bacteria	p__Tenericutes	c__unclassified_p__Tenericutes	o__unclassified_p__Tenericutes	f__unclassified_p__Tenericutes	g__unclassified_p__Tenericutes	s__Tenericutes_bacterium
d__Bacteria	k__unclassified_d__Bacteria	p__Verrucomicrobia	c__Verrucomicrobiae	o__Verrucomicrobiales	f__Akkermansiaceae	g__Akkermansia	s__Akkermansia_muciniphila
d__Bacteria	k__unclassified_d__Bacteria	p__Verrucomicrobia	c__Verrucomicrobiae	o__Verrucomicrobiales	f__Akkermansiaceae	g__Akkermansia	s__Akkermansia_sp.
d__Bacteria	k__unclassified_d__Bacteria	p__Verrucomicrobia	c__unclassified_p__Verrucomicrobia	o__unclassified_p__Verrucomicrobia	f__unclassified_p__Verrucomicrobia	g__unclassified_p__Verrucomicrobia	s__Verrucomicrobia_bacterium
d__Bacteria	k__unclassified_d__Bacteria	p__unclassified_d__Bacteria	c__unclassified_d__Bacteria	o__unclassified_d__Bacteria	f__unclassified_d__Bacteria	g__Candidatus_Galligastranaerophilus	s__Candidatus_Galligastranaerophilus_faecipullorum
d__Bacteria	k__unclassified_d__Bacteria	p__unclassified_d__Bacteria	c__unclassified_d__Bacteria	o__unclassified_d__Bacteria	f__unclassified_d__Bacteria	g__Candidatus_Galligastranaerophilus	s__Candidatus_Galligastranaerophilus_gallistercoris
d__Bacteria	k__unclassified_d__Bacteria	p__unclassified_d__Bacteria	c__unclassified_d__Bacteria	o__unclassified_d__Bacteria	f__unclassified_d__Bacteria	g__Candidatus_Galligastranaerophilus	s__Candidatus_Galligastranaerophilus_intestinavium
d__Bacteria	k__unclassified_d__Bacteria	p__unclassified_d__Bacteria	c__unclassified_d__Bacteria	o__unclassified_d__Bacteria	f__unclassified_d__Bacteria	g__Candidatus_Galligastranaerophilus	s__Candidatus_Galligastranaerophilus_intestinigallinarum
d__Bacteria	k__unclassified_d__Bacteria	p__unclassified_d__Bacteria	c__unclassified_d__Bacteria	o__unclassified_d__Bacteria	f__unclassified_d__Bacteria	g__Candidatus_Scatousia	s__Candidatus_Scatousia_excrementigallinarum
d__Bacteria	k__unclassified_d__Bacteria	p__unclassified_d__Bacteria	c__unclassified_d__Bacteria	o__unclassified_d__Bacteria	f__unclassified_d__Bacteria	g__Candidatus_Ventrenecus	s__Candidatus_Ventrenecus_avicola
d__Bacteria	k__unclassified_d__Bacteria	p__unclassified_d__Bacteria	c__unclassified_d__Bacteria	o__unclassified_d__Bacteria	f__unclassified_d__Bacteria	g__Candidatus_Ventrenecus	s__Candidatus_Ventrenecus_stercoripullorum
d__Bacteria	k__unclassified_d__Bacteria	p__unclassified_d__Bacteria	c__unclassified_d__Bacteria	o__unclassified_d__Bacteria	f__unclassified_d__Bacteria	g__unclassified_d__Bacteria	s__Patescibacteria_group_bacterium
d__Bacteria	k__unclassified_d__Bacteria	p__unclassified_d__Bacteria	c__unclassified_d__Bacteria	o__unclassified_d__Bacteria	f__unclassified_d__Bacteria	g__unclassified_d__Bacteria	s__bacterium
d__Bacteria	k__unclassified_d__Bacteria	p__unclassified_d__Bacteria	c__unclassified_d__Bacteria	o__unclassified_d__Bacteria	f__unclassified_d__Bacteria	g__unclassified_d__Bacteria	s__bacterium_0.1xD8-71
d__Bacteria	k__unclassified_d__Bacteria	p__unclassified_d__Bacteria	c__unclassified_d__Bacteria	o__unclassified_d__Bacteria	f__unclassified_d__Bacteria	g__unclassified_d__Bacteria	s__bacterium_0.1xD8-82
d__Bacteria	k__unclassified_d__Bacteria	p__unclassified_d__Bacteria	c__unclassified_d__Bacteria	o__unclassified_d__Bacteria	f__unclassified_d__Bacteria	g__unclassified_d__Bacteria	s__bacterium_1XD21-13
d__Bacteria	k__unclassified_d__Bacteria	p__unclassified_d__Bacteria	c__unclassified_d__Bacteria	o__unclassified_d__Bacteria	f__unclassified_d__Bacteria	g__unclassified_d__Bacteria	s__bacterium_1XD42-1
d__Bacteria	k__unclassified_d__Bacteria	p__unclassified_d__Bacteria	c__unclassified_d__Bacteria	o__unclassified_d__Bacteria	f__unclassified_d__Bacteria	g__unclassified_d__Bacteria	s__bacterium_1XD42-54
d__Bacteria	k__unclassified_d__Bacteria	p__unclassified_d__Bacteria	c__unclassified_d__Bacteria	o__unclassified_d__Bacteria	f__unclassified_d__Bacteria	g__unclassified_d__Bacteria	s__bacterium_1XD42-76
d__Bacteria	k__unclassified_d__Bacteria	p__unclassified_d__Bacteria	c__unclassified_d__Bacteria	o__unclassified_d__Bacteria	f__unclassified_d__Bacteria	g__unclassified_d__Bacteria	s__bacterium_1XD42-8
d__Bacteria	k__unclassified_d__Bacteria	p__unclassified_d__Bacteria	c__unclassified_d__Bacteria	o__unclassified_d__Bacteria	f__unclassified_d__Bacteria	g__unclassified_d__Bacteria	s__bacterium_1XD42-94
d__Bacteria	k__unclassified_d__Bacteria	p__unclassified_d__Bacteria	c__unclassified_d__Bacteria	o__unclassified_d__Bacteria	f__unclassified_d__Bacteria	g__unclassified_d__Bacteria	s__bacterium_1XD8-76
d__Bacteria	k__unclassified_d__Bacteria	p__unclassified_d__Bacteria	c__unclassified_d__Bacteria	o__unclassified_d__Bacteria	f__unclassified_d__Bacteria	g__unclassified_d__Bacteria	s__bacterium_1xD42-62
d__Bacteria	k__unclassified_d__Bacteria	p__unclassified_d__Bacteria	c__unclassified_d__Bacteria	o__unclassified_d__Bacteria	f__unclassified_d__Bacteria	g__unclassified_d__Bacteria	s__bacterium_1xD42-67
d__Bacteria	k__unclassified_d__Bacteria	p__unclassified_d__Bacteria	c__unclassified_d__Bacteria	o__unclassified_d__Bacteria	f__unclassified_d__Bacteria	g__unclassified_d__Bacteria	s__bacterium_1xD42-87
d__Bacteria	k__unclassified_d__Bacteria	p__unclassified_d__Bacteria	c__unclassified_d__Bacteria	o__unclassified_d__Bacteria	f__unclassified_d__Bacteria	g__unclassified_d__Bacteria	s__bacterium_1xD8-48
d__Bacteria	k__unclassified_d__Bacteria	p__unclassified_d__Bacteria	c__unclassified_d__Bacteria	o__unclassified_d__Bacteria	f__unclassified_d__Bacteria	g__unclassified_d__Bacteria	s__bacterium_1xD8-6
d__Bacteria	k__unclassified_d__Bacteria	p__unclassified_d__Bacteria	c__unclassified_d__Bacteria	o__unclassified_d__Bacteria	f__unclassified_d__Bacteria	g__unclassified_d__Bacteria	s__bacterium_210820-DFI.6.37
d__Bacteria	k__unclassified_d__Bacteria	p__unclassified_d__Bacteria	c__unclassified_d__Bacteria	o__unclassified_d__Bacteria	f__unclassified_d__Bacteria	g__unclassified_d__Bacteria	s__bacterium_D16-34
d__Bacteria	k__unclassified_d__Bacteria	p__unclassified_d__Bacteria	c__unclassified_d__Bacteria	o__unclassified_d__Bacteria	f__unclassified_d__Bacteria	g__unclassified_d__Bacteria	s__bacterium_D16-36
d__Bacteria	k__unclassified_d__Bacteria	p__unclassified_d__Bacteria	c__unclassified_d__Bacteria	o__unclassified_d__Bacteria	f__unclassified_d__Bacteria	g__unclassified_d__Bacteria	s__bacterium_D16-50
d__Bacteria	k__unclassified_d__Bacteria	p__unclassified_d__Bacteria	c__unclassified_d__Bacteria	o__unclassified_d__Bacteria	f__unclassified_d__Bacteria	g__unclassified_d__Bacteria	s__bacterium_D16-54
d__Bacteria	k__unclassified_d__Bacteria	p__unclassified_d__Bacteria	c__unclassified_d__Bacteria	o__unclassified_d__Bacteria	f__unclassified_d__Bacteria	g__unclassified_d__Bacteria	s__bacterium_D16-59
d__Bacteria	k__unclassified_d__Bacteria	p__unclassified_d__Bacteria	c__unclassified_d__Bacteria	o__unclassified_d__Bacteria	f__unclassified_d__Bacteria	g__unclassified_d__Bacteria	s__bacterium_D16-76
d__Bacteria	k__unclassified_d__Bacteria	p__unclassified_d__Bacteria	c__unclassified_d__Bacteria	o__unclassified_d__Bacteria	f__unclassified_d__Bacteria	g__unclassified_d__Bacteria	s__bacterium_F082
d__Bacteria	k__unclassified_d__Bacteria	p__unclassified_d__Bacteria	c__unclassified_d__Bacteria	o__unclassified_d__Bacteria	f__unclassified_d__Bacteria	g__unclassified_d__Bacteria	s__bacterium_F083
d__Bacteria	k__unclassified_d__Bacteria	p__unclassified_d__Bacteria	c__unclassified_d__Bacteria	o__unclassified_d__Bacteria	f__unclassified_d__Bacteria	g__unclassified_d__Bacteria	s__bacterium_J10(2018)
d__Bacteria	k__unclassified_d__Bacteria	p__unclassified_d__Bacteria	c__unclassified_d__Bacteria	o__unclassified_d__Bacteria	f__unclassified_d__Bacteria	g__unclassified_d__Bacteria	s__bacterium_MSK18_59
d__Bacteria	k__unclassified_d__Bacteria	p__unclassified_d__Bacteria	c__unclassified_d__Bacteria	o__unclassified_d__Bacteria	f__unclassified_d__Bacteria	g__unclassified_d__Bacteria	s__bacterium_P201
d__Bacteria	k__unclassified_d__Bacteria	p__unclassified_d__Bacteria	c__unclassified_d__Bacteria	o__unclassified_d__Bacteria	f__unclassified_d__Bacteria	g__unclassified_d__Bacteria	s__bacterium_c-19
d__Bacteria	k__unclassified_d__Bacteria	p__unclassified_d__Bacteria	c__unclassified_d__Bacteria	o__unclassified_d__Bacteria	f__unclassified_d__Bacteria	g__unclassified_d__Bacteria	s__unclassified_d__Bacteria
d__Bacteria	k__unclassified_d__Bacteria	p__unclassified_d__Bacteria	c__unclassified_d__Bacteria	o__unclassified_d__Bacteria	f__unclassified_d__Bacteria	g__unclassified_d__Bacteria	s__uncultured_bacterium
d__Bacteria	k__unclassified_d__Bacteria	p__unclassified_d__Bacteria	c__unclassified_d__Bacteria	o__unclassified_d__Bacteria	f__unclassified_d__Bacteria	g__unclassified_d__Bacteria	s__uncultured_bacterium_BAC10G6
d__Bacteria	k__unclassified_d__Bacteria	p__unclassified_d__Bacteria	c__unclassified_d__Bacteria	o__unclassified_d__Bacteria	f__unclassified_d__Bacteria	g__unclassified_d__Bacteria	s__uncultured_bacterium_BAC25G1
d__Bacteria	k__unclassified_d__Bacteria	p__unclassified_d__Bacteria	c__unclassified_d__Bacteria	o__unclassified_d__Bacteria	f__unclassified_d__Bacteria	g__unclassified_d__Bacteria	s__uncultured_bacterium_DCM003Cefta01
d__Bacteria	k__unclassified_d__Bacteria	p__unclassified_d__Bacteria	c__unclassified_d__Bacteria	o__unclassified_d__Bacteria	f__unclassified_d__Bacteria	g__unclassified_d__Bacteria	s__uncultured_murine_large_bowel_bacterium_BAC_31B
d__Bacteria	k__unclassified_d__Bacteria	p__unclassified_d__Bacteria	c__unclassified_d__Bacteria	o__unclassified_d__Bacteria	f__unclassified_d__Bacteria	g__unclassified_d__Bacteria	s__uncultured_murine_large_bowel_bacterium_BAC_54B
